# Supplementary material for: Genome-Wide Identification, Classification and Expression Analysis of m6A Gene Family in Solanum lycopersicum
Source: Int J Mol Sci. 2022 Apr 20;23(9):4522. doi: 10.3390/ijms23094522 (PMC9100520; doi:10.3390/ijms23094522)
Supplement: Supplementary file 1 [file ijms-23-04522-s001.zip › Supplementary Tables.xlsx]

## Sheet: Table S1
Table S1. Gene name, accession numbers and amino acid sequences used in this study.
Species name	Genes name	Accession numbers	Amino acid sequences
Solanum lycopersicum	SlMTA	Solyc08g066730.3	METHADGTDEIAAVEELRQQHETRIQTLHNAQLELIASLQNIVPDIVSSLDLSLKTISAFNGKPFTPLPSPLPNAPNHNPNLLVPKINSCSGKRVSELSRSGSEKEKMVIDECGGPLSVVRAMVAVCLLERVPFTAIDSSTLLRKLENDQSHTAAEKAAIRELGGESGAIVAVEMALKSMAEDNGCVELENFVVSGKSRIMVLNIDRTRLLKELPESKQTEGSVGGGNRNNQEIMKRGIDNGGAFGMGRGMSEMWEHPHMQGMTAMFPGNMGGPRGGHRGMVGMMGMPRGVGVPPPMHRPPMGPNGQIGGGGNSIALKPRSEEDELKDLEKMLNKKSFKEMQKSKTGEELLDLIHRPTAKESAVAAKFKSKGGSQVKEYCSALTKEDCRRQAGSYIACD…
	SlMTB1	Solyc05g056210.2	MASPERRRSYLKQDDPNLKLEDDWEGDDKRKYRSSKSRPGNSEEAEGLDSNGRRRSTLERNESRKRSVGSSIADIDEDDYEAENDLRSKLTKKKQGENTLETLSNWYRDGELGGKYDNGDKTGDRGQILANEGVRRKSTSRFSDGDGSQTRNKGNNEKLHGGDSGNALERDSRHLERKDSTTERGHVLLDSLEESNRDKNGKYPESDERKIDCDRSKKGRSYAIEEDRGGAFSIRDDKLSIERFEEHRQRKGATSHDIAENRDRSAAAGDDGGSRVRERTRRELDSSDRSRTPEKDGRRHYNLESVEMEYEKRDTFRRKEQEKDGARDDKSKGRDDGRSDRNRFRDGSKDGWKRRQGNFVDKEIKEGETSYEHGREWEMPRRGWIDNERPRSGGRKDGN…
	SlMTB2	Solyc05g056220.2	MTSPERVRSYPKQDDTDLKLDDDWEGDDKRKCRSSNPRSGNSEEAEGLDSNGRRRSTVDRNESRKRSGGSSKTDIDEDDYEGNDLRSKLMKKKQGENTLETLSNWYRDGELGGKYDNGDRAGDRGQFLANESVRRKSTSRFSDGDGSQTRNQGKNEKLLGGDSENATERDSRRLERKDSTKEKDNVQLDSLKNSNGDKNNTYPESSEIKTDSDRSKKVRLYAIGEDNGGTSSIREDKLSLERVEEHRQIRSATTHHTAESHERSMVAGDDGGSLVRERKRREMDSSDRSRTPERSGRRRYDSESVEMEYEKRDTFRRKEQEKDGVRDDKSKGRDDGRSDRNRIRDGSKDGWKRRQGSFVDKEMKEGETPYEHGREWEIPRRGWIDNERPRSGGRKDGNR…
	SlMTC	Solyc04g079950.3	MEENQLMDSGVSQLNSNAFFIDPVRILNRSYTRFRVSPSTYYSRFFDSLNSAQSPKASEDFRKRKRKRKKKIQSLNEREQIADRRHQEVKPFLLKAHEALLEATDLLKVLRNLRNDGCAVGECKELSQETSELSFMELGGVWQAPLYEIVLNYQQDDKTLQNGGSPLAQSIEQRETPVFNNLVANEGSYDIEAEIFNHKYIIPKRSCFYMSDMQQIDSLIPAGSDCGFNLIVIDPPWENGSARQKVRYPTLPSRYFLSLPVKQLCHTAGALVALWVTNREKLRDFVENDLFPKWGVTYAASFYWLKVKANGMLTGELDLFHHRPYECLLLGYCDGKDTHSGNLTRSNPIPDNRVFISVPGDYSRKPPIGGGTLDKV
	SlFIP37	Solyc03g112520.3	MASHNHMDDDLDFGGDFAATGRSGTKRSFGDLDDDEDDIFGSKKGNLLKVEETAPGAATGMILSLRESLQDCKDNLASTQTELESAKSEILKWRSAFEKEPFIPPGMTPEPKFVVSYLQNLRSSEEALREQLERAKKKEAAFIVTFAKREQEIAELKSAVRDLRAQLKPPSMQARKLLLDPAIHEEFTRLKNLVEEKDKKVKELHDNIAAVNFTPQSKMGKMLMAKCRTLQEENEEIGNQANEGKIHELTMKLALQRSQNAELKSHFEGLCKQIEGLTNDVERSNEMVLILQDRVAEKDEEISKLNEELNEKNTIVEKTELTPDETTNDEEMTTTEAQAENE
	SlVIR	Solyc03g020020.3	MGRPEPHVIYSHTFNHPQLDEYVDEVLFAEPVVVSSCEIVEQNAPSACSSLKIVGATSPPSFALEVFVHCEGETRFRRLCQPFLYSHSSSNVLEVEAIVTNHLVVRGSYRSLTLVVYGNTTEDLGQFNIDVDLDGSLANTVSVVEGDLEDLPPALRPNNLSTEQTLSSLKSLSLKSIPLAVPLELRQLLQLTLRMLESPEFGVMKNKVLTSLLSVASIYATPCFPSTTTMHEQLGLDKLVFNQEAQFAIAEAKKELLEMYNSFIFQPGDRSVEFSTDAMLVESEIEDAAPKQLLDSLSHYFKFASSPDAASHREVSKRENMVLCLSLALLVSSARESCYHFVNSGGMEQLDYAFSSSLLNSSALKLLHLGVIEQATRHSVGCEGFLGWWPREGENIPSG…
	SlHAKAI	Solyc09g013120.3	MLQIRLSKPANESGGLPPETVTVACPDHLVIADLPVAKSLGTVNPASLPKTVGRRSRRQLADRVHFCICCDFPIAVYGRLSPCEHIFCLDCARTDSVCYLCDERIQKIQTIKMLEGVYICAAPHCFKSFLKETEFESHIHETHSDLLRLENDGNISEYASARKPAASESTVQAAPRPIFSPGSGSQAHDREDKGHHSQTRDQQLPRPFMQQKPPFTGSIQSQPLDQQFDSNPPPGFERNRLPQQGFDAQGSFPVHMPQPHGFAVPVSSNPGLAHQFGYPQFAPEGAQPFYGAASVEMPRLDSTPERGSEQGSLLGFPPGAAGNRNFPENYPRPWNMGQLAGQSNLPLPLSANRGLEGGQSSNSMDTRDSKGILMSQPASLQPPLPHHRSQLQRGGRNYS…
	SlALKBH1	Solyc04g045590.3	MYGPTEDAERTAFRMAEKKYKLYYDNTRKKKQPRPVDLSDVTDFKSISEAYHRNAELPSGIFPIHCDLHTPIFCLESHPGFYFIPGALPVEEQCRWIKESLTSFPQPPNRTNHNAIYGPLQDLFAAAKDNKVLIQEEQYCGTNNSEVEIIENDINVPTWNFFDQSGALSKGVTCKSVLASVLLRKLRWSTLGLQFDWSKRSYNISLPHNKIPDALCLLAERMAAPTLPLGEVFQAEAAIVNYFGLGDTLGGHLDDMEKDWSKPIVSMSLGCKGIFLIGGKSREVPPLAMFVRSGDVILMAGQARECFHGVPRIFTDKENAEISSLELLFSDEEDSALLEYIKTSRININIRQVF
	SlALKBH2	Solyc04g015080.3	MATVTKLNLKEETGDCHRLEAEQSEAPAEISDSRTKRVVELGNGSEVIYMPRFLNYDQSWDFLEYLNKNIPWNRPTIRVFGRSCVQPRDTCYVASEGLPQLVYSGYQPHAYSWDEFPPLKDILDAVHKAFPGSRFNSLLLNRYKGGDDYVGWHADDEKLYGPTPEIASLSFGCEREFLLKKKPDKTSRGKNTSGESPRKRLKKDAFPDKHSFVLKHGSLLVMRGYTQRDWLHSVPKRVKADSLRINLTFRLVL
	SlALKBH6	Solyc01g057570.3	MEMSKTLNEFRVGSVPTVFYIPDFVTESEHHHLLKTIYDAPISKWKSLTNRRLQNWGGVVHEKGLIAQDLPPWLTRITERINEKSGLFPSSVNHVLINEYLPNQGIMPHQDGPAYYPVVAILSLGSPVVIDFTPHPNLSCRVGAHGKGAEEKMSDQEAAVMNSFEWLDNFHPFSIILMPRSLLIFKDMVYSEYLHGIKDSEVHGCNRVVNVTNVQNHGVVQHSSDSVKGLDSDDTFICRANTRVSLTCRVVTKVHKSIFKF
	SlALKBH7	Solyc09g074920.3	MDELKMILTEAFGDSSNSEGEEEEQFLHVHSVENKVNGKALIRSVFGETHNWERISEIDGLWLCKDFLSPDQQSKLLSSIQQEGWFAESSSNQAMRFGDLPGWAVELSRSIHEVILFGSYAAELENCEKGKEACIFPQDLLWREPLFDQLIANMYQPGEGICAHVDLMRFEDGIAIVSLDSSCVMHFSGVENETCTAQDPPHKVPVLLTPGCLILMWGEARYLWKHEINRKPGFQIWQGQEIDQKKRISVTLRKLGRTD
	SlALKBH8	Solyc12g096230.2	MGLPRFKRPVGTSEPSSNLYVANCGPAVGLTLDTIEAVFGAYGQVKGVHLADESGTRVIVSYHEEKSAESALTALNRRACPELGGRSLHIQYSVPSVCQVAVDDSIEVSMESSELDIPGLYLIHDFISVKEEEELLAAVDSRPWQRLAKRRVQHYGYEFHYNTRNVNTNQYLGELPSFLSPILDKMSMFQKLGYTETVVMDQLTVNEYPPGVGLSPHIDTHSAFEGLIFSLSLAGPCIMEFRKYSTSVWPTDPNTLSDEEAQNSDKSSKFLRRAIYLPPRSILLLSREARYAWHHYIPHHKIDVVNDTKIRRASRRVSFTLRKVRKGPCECEFPEYCDSQKC
	SlALKBH9A	Solyc01g104130.3	MAGDYSRWSPEPRDFKAMLKKLSHEQLLQVLSEGLCSYCEEVIESRVNNLNFIQRRVDEMTLSNVNVAESSSDDAISPKRKLNADAYTPFPQVGDSTNSGRSKRFVSALSKPVINKQPASDLSNFEIKLNDGPSRSVVGDDLVEDQKEFIRFSQVGRRKDFVHYENVNEKQINVLKGLELHTNVFNPDEQKEIVELVYSLQRMGQKQQLRARTYSEPRKWMRGKGRITLQFGCCYNYAMDKNGNPPGIVRDEEVDPLPPLFKKMIKRMVRWHVLPTSCVPDSCIVNIYDEGDCIPPHIDHHDFVRPFCTVSFLAECKILFGTTLKIINPGEFSGPFSLPLPLGSVLILNGNGADVAKHCVPSVPAKRISITFRKMDVSKLPYRYTPDPELVGIERLIPS…
	SlALKBH9B	Solyc02g062180.3	MLDHHHRSSTTDRFLLDYNADELRIAGEFLSNWFPFLSRDFCSSCTHTLSHRIRSLGRREAVGDAEQLKQQENFVVLTPELPDSNACNGNHDNCYGNSLGSWQDCAVLNGSADTNSLGSWKDGAVVQEPFDDALTCRNKSNSYVGGRSLGSLKGYADLNDTADTNSLGSWKDGADVQEPFDEALAPRNKSDNNVGGAVHPLGSWKDYADLNDTADTNSLGSWKDGADVQEPFDEALAHRNKSDSYIGVADRPIGSWKDCADLNDNVDTNSLGSWKDSADVQEPFEGALTPRIKPDNYLGGAARPVKEASRSKTFRSSRPTAIWRMKMPLADELDAVEISESSICSSQLRNGNGMNKEETSVQGAKPKMELSMEQREHIRFCNVKRKKDFICLERVNGKI…
	SlALKBH9C	Solyc02g083960.3	MSDHQRTRKDDPFLLNYNSDELRIASEFLSNWLPFLSRDLCRSCTHTLSDRIRSLNSKVSGNAECLKQPKNVSVLTPERCDSDGCNGSQENCDNNSLGSWNDYGDLNDNADTNSLGSWKDGAGGEPFEELSVDRNSSDGCIDGADSQSQSVGEASTSEAFKSSLPVTTPKVKMSWADMAQEDELQAEEVSESIALRSQVNGVAEEEITNPESKQKTELSREKREYIRFCNVKRKKDFICLERVRGKIVNILDGLELHKGVFSAAEQIRIVKYAEKLDQMGKNGELKERTYTTPTKWMRGKGRVTIQFGCCYNYAPDKNGNPPGILKSETVDPLPDLLKVMIRRLIRWHVMPSTCVPDSCIINIYEEGDCIPPHIDNHDFVRPFCTVSFLSECNIVFGSN…
	SlYTHDF1	Solyc01g028860.3	MAAGAPPADQAADLLQNLSLDSRNKTLEIADTKKKPSGNPTDGANGQLQSADRSVTPVLPEFMDPNLCYVPNSYASTAYYYGYDASANEWEDYARYTNPDGVEMPGVYGDNSSLIYHHAYGYAPYSPYSPATSPVPTVGHDGQLYGSQQYHYPYFQPLPLTSTSNTSSAALPKGEIATSAAAADQTSLSVDSAKGNSNVIVNGGVKGNTGHMPVRPAFQNSSLNANGSYGPGTLPGGAASGYQDPRLGFDGVRSPIPWIDGSMFTDGQARPVVNNSFTPSFSNGYAAPSTKNQNVHPHVMGMHHPRSSSSVNTTNGYMNRMYPNKYYGQFGNSFNSGMGFGPNRYDTRATGRGGWMTVDNRSKPRGRGNSFYGYGNENMDGLNELNRGPRGKGSKNQKS…
	SlYTHDF2	Solyc05g032850.3	MEDTNQQSIDPFTSVSSSGERVEEPHNVAEQPISPKDERIGSANASPDGAIPGASRNVQDHPVTSEAGAIPTFYPLNSYSPQDPGLYYGGYDNGTGSWVEQSNDGNVNNLHVAPPGMFNENPLFFPPGYGFDPQMAFGQFSPIASPLSPFMIDGQLYSHQIPVSPPYYAPPVSPGLPHVTSALPASQPDLVAPGSTGHEIDGTHFGPGSGYYIPVGPFGGGELSGSSNMGFYNYQGEVGSGQSLPNLANPVDSGRYISQMTSARLYPPPVGILGSYEQNAMQASHQGLGFTPGSLSRKYSQHSLYPSANYGSGSSSLWEPGHRNWLTPDRGGRRERDRHSVNISTESLGMASERNRGPRALKPKSKASIEDSSSSVICREVELTSILQPGQYNRPEFVT…
	SlYTHDF3A	Solyc01g103540.3	MAGEKIIEKPEAVAPGLKSDPSNKLIEKDLVSKKDGKAADSVASLGAVTSIKCENDQPPAAEQGAYYPPTSYCDYYYPGYNGTYNQLDEQAYFNAGVQSDNGSLLYYMPGYNPYSAGFVGGDGKQPYPSSGYLQQPVSYGSDSMPCYTWGSPYCADITNSAAPKSGNVKSTFGRNGSVKSNGFNSTKTNSSFSSKNSTVLFNPKSRPATAMSNPPKSFHQAQPFNPVNKFQSDVQSGGLMKGFHLVGDYPSYTSQNQGFFMPYDPINCQTNSRMWNGNYRAKPRGNFTRNGVFEATNELPRGPRANGRSVPSKPSAEEDQLVPAVQREKYNKEDFKTQYDNAKFYIIKSYSEDDIHKCVKYDVWSSTPNGNKKLDTAFVESEAKASGTGSSCPVFLFFS…
	SlYTHDF3B	Solyc12g099090.2	MSSLSSADQPRAESPLELIQGTEENLQITTPLLQNSQAMYNEGAPEFVVDQGLYYPPATNYGYFCTGLESPGDWDGHQGFFGLDGQDIQYMDAQTESFPYVYYTPNYGCAQSSYNPYNPYIPGAVVGADGPCAGPQHYYTIPPYENLGSSSYFPMAVPSTSSIPENAADPIMDSVISSTNRADDLRLKRNLSPTSPIFTPTSLGPASGYKSASNRGSESAKINAASGKQHVSHGFSSPSSQVHPGTVAQAIGSIIHGKVLSNHGQLRAPLPPEIDLSNHRSGAHDQANTDKIRTKFLNGTIPSDGKVSPDMLMEQNRGPRIDKMKKQLLVKAYSTRAGNVDVQGNIVIHADEYNRGDFLMDFVNAKFFVIKSYSEDDVHKSIKYNVWSSTPNGNKKLNS…
	SlYTHDC1	Solyc08g007740.2	MPSDTARKNAAIANSIVTDYKNERRNFDGPDSSCLRVNEDTNRSIAEELTLSSPPIGISTAIEKGKLYSIRYFVIKSLNHENIQLSVNRGIWATQAMNEAILDEAFHNSSKVILIFSVNTSGYFQGYAQMISSVGLRRDQVWSQGNGGRNSWGRSFEVNWLRLYDLPFQRTLHLKNPWNQNKPVKISRDCQELPPDIGEALCELLDGQDALDVNLKMDVFARNELSSKRPYVEPSLHLGDQDYNASLIPNGTMFSPSLLYQHQIDASRLHVAPLRINGVFSAEESAIASGESKSGQSRHSQRNRSFANLHVDTDMGPQINMWGLPAERSPLASNLTEDDILEMTYEEYLEACSRGSKRSPHPVSGPSRSTQRSLASQENCEDSQSGRSSKKRRGH
	SlYTHDC2A	Solyc08g007760.3	MPSDTARENASIANSIETDWKNERGNLGGPDSSSLRVNEDTNRSIAEELTSSLPIGISSAIEKGKLYSIRYFVIKSLNHENIQLSVNRGIWATQAMNEAILDEAFHNSSKVILIFSVNMSGYFQGYAQMISSVGLRRDQVWSQGNGGRNPWGRSFEVNWLRLYDLPFQRTLHLKNPWNQYKPVKISRDCQELPPDIGEALCELLDGKDALDVDLKMDIFARNDFSSKRPYVEPSLHLGDQDCNASLIPNGTMFYPSLLYQHQIDASRLHVAPQRINGVFSAEESAIASGESKSRQSRHSKRNRSLANLHVDTEMGRQINMWGLPAERSPLASNLTEDDILEMTYEEYLEAYSRGSKRSPHPVSGPSRSTQRSLASEDNCDDSQSGCSSKKRRSH
	SlYTHDC2B	Solyc08g007750.3	MPSDTARENASIAYSVVTDCTNERRNSDGPDSSCLGVIEGGEFTVSSPSTGISSAIEKGKLYGIRYFVIKSLNHENIQLSVNRGIWATQAMNEAILDEAFHNSSKVILIFSVNMSGYFQGYAQMISSVGLRRDQVWSQGNGGRNPWGRSFEVNWLRLYDLPFQRTLHLKNPWNQDKPVKISRDCQELPPDIGEALCELLEGQDSMDVDLKMDTFARNDLSSKRPYVEPSLHLGFQDCNASLVPNGTMFYPSSLYQHQIDASRLQVAPVRINGVFSAEESAIASVESKSRQSRHSKRNRSLANLHVDTGMGPQINMLGLPAERSPLSSNLTEVDILEMTYDEYLEACSRGSKRSPHPVSGPSRSTQRSLASEVNCDDSQSGCSSKKRRSH
	SlCPSF30A	Solyc02g021760.3	MDEGEGGLNFDFEGGLDTGPTHPTASVPVIQSFDHTAAAASSANINPPTVPAVGGQGDVGFVGNRRSFRQTVCRHWLRSLCMKGDACGFLHQYDKSRMPICRFFRLYGECREQDCVYKHTIEDIKECNMYKLGFCPNGPDCRYRHAKMPGPPPPVEEILQKIQHLASNNYGYSNRFNQNRNANYSTQTDKSQASQAQNGTSLAVKSTATETPIIQQHQPHQQVQPPQLQGGPTQAQIHPNGQQNQADRTAVVLPQGTSRYFIVKSCNRENLELSVQQGVWATQRSNEAKLNEAFDSVENVILIFSVNRTRHFQGCGKMTSRIGGAANGGNWKHEHGTAHYGRNFSLKWLKLCELSFQKTHHLRNPYNENLPVKISRDCQELEPSVGEQLASLLYLEPDS…
	SlCPSF30B	Solyc02g070240.3	MDDGEGGLNFDFEGGLDTGPTHPTASVPVIQAGPAPNASVAVVPPGGGVGLGGDGSFVGNRRSFRQTVCRHWLRSLCMKGDACGFLHQYDKSRMPVCRFFRLYGECREQDCVYKHTNEDIKECNMFKLGFCPNGPDCRYRHAKMPGPPPPVVEVLQKIQNLTSHGYSNRFFQNRNTNYSTQADKSQIPQVPNVMNQAVKSTATEPPIGQPHQPHQQQVQQPQHQGPPTQTQTLPGTQQNQAAIPLPQGPSRYFIVKSCNRENLELSVQQGVWATQRSNEAKLNEAFDSVENVILIFSINRTRHFQGLAKMTSRIGGAAKGGNWKHEHGTAHYGRNFSVKWLKLCELSFQKTRHLRNPYNENLPVKISRDCQELEISVGEQLASLLYVEPDSELMAISLA…
Arabidopsis thaliana	AtMTA	AT4G10760	METESDDATITVVKDMRVRLENRIRTQHDAHLDLLSSLQSIVPDIVPSLDLSLKLISSFTNRPFVATPPLPEPKVEKKHHPIVKLGTQLQQLHGHDSKSMLVDSNQRDAEADGSSGSPMALVRAMVAECLLQRVPFSPTDSSTVLRKLENDQNARPAEKAALRDLGGECGPILAVETALKSMAEENGSVELEEFEVSGKPRIMVLAIDRTRLLKELPESFQGNNESNRVVETPNSIENATVSGGGFGVSGSGNFPRPEMWGGDPNMGFRPMMNAPRGMQMMGMHHPMGIMGRPPPFPLPLPLPVPSNQKLRSEEEDLKDVEALLSKKSFKEKQQSRTGEELLDLIHRPTAKEAATAAKFKSKGGSQVKYYCRYLTKEDCRLQSGSHIACNKRHFRRLIA…
	AtMTB	AT4G09980	MKKKQEESSLEKLSTWYQDGEQDGGDRSEKRRMSLKASDFESSSRSGGSKSKEDNKSVVDVEHQDRDSKRERDGRERTHGSSSDSSKRKRWDEAGGLVNDGDHKSSKLSDSRHDSGGERVSVSNEHGESRRDLKSDRSLKTSSRDEKSKSRGVKDDDRGSPLKKTSGKDGSEVVREVGRSNRSKTPDADYEKEKYSRKDERSRGRDDGWSDRDRDQEGLKDNWKRRHSSSGDKDQKDGDLLYDRGREREFPRQGRERSEGERSHGRLGGRKDGNRGEAVKALSSGGVSNENYDVIEIQTKPHDYVRGESGPNFARMTESGQQPPKKPSNNEEEWAHNQEGRQRSETFGFGSYGEDSRDEAGEASSDYSGAKARNQRGSTPGRTNFVQTPNRGYQTPQGT…
	AtMTC	AT1G19340	MAKTDKLAQFLDSGIYESDEFNWFFLDTVRITNRSYTRFKVSPSAYYSRFFNSKQLNQHSSESNPKKRKRKQKNSSFHLPSVGEQASNLRHQEARLFLSKAHESFLKEIELLSLTKGLSDDNDDDDSSLLNKCCDDEVSFIELGGVWQAPFYEITLSFNLHCDNEGESCNEQRVFQVFNNLVVNEIGEEVEAEFSNRRYIMPRNSCFYMSDLHHIRNLVPAKSEEGYNLIVIDPPWENASAHQKSKYPTLPNQYFLSLPIKQLAHAEGALVALWVTNREKLLSFVEKELFPAWGIKYVATMYWLKVKPDGTLICDLDLVHHKPYEYLLLGYHFTELAGSEKRSDFKLLDKNQIIMSIPGDFSRKPPIGDILLKHTPGSQPARCLELFAREMAAGWTSWG…
	AtALKBH1A	AT1G11780	MYESANVSDDADRTAFRRAEKKYKLYYEQDSKFSRKKKLPKPIDLSELLDFNLISQNFNNDGVLPDGIRVSKVDSSPVFCIDNRPGFYFIPDALSLKEQCKWIKESLTSFPQPPNRTNHNAIYGPIDDLFDSAKENKVLVQDDLTNNKWKFYEEVDIEKATRSSCKSVSASVLLRKLRWSTLGLQFDWSKRNYDVSLPHNNIPDALCQLAKTHAAIAMPDGEEFRPEGAIVNYFGIGDTLGGHLDDMEADWSKPIVSMSLGCKAIFLLGGKSKDDPPHAMYLRSGDVVLMAGEARECFHGIPRIFTGEENADIGALESELSHESGHFFAEYIKTSRININIRQVF
	AtALKBH1B	AT3G14140	MATTNYSMIFIGNLQVAVDRSSLYESSDYSSFVARECLNKDSAMKPYDIFIFEKDEHFSVEDHYTAGNSSNESNTRPSDIFLKKKLVGLNPSILQLNREKRKATLKFSGDNKDILQSTLSSSKNINLSGGLFVSREYENKYVKFGARMRCDLVNRMKDVTLAWHESVSSTSDKNVELSSVENHKIAPKADGPGNSSNESSSSPFDIFLKKKVMRLKPSFLELNREKKKAAKGFSGIVIRPGMVLLKNYLSINNQVMIVNKCRQLGLGEGGFYQPGFQDGGLLHLKMMCLGKNWDCQTRRYGEIRPIDGSVPPRIPVEFSQLVEKAIKESKSLVATNSNETKGGDEIPLLLPDICVVNFYTSTGKLGLHQVSVYDKTSFDFLKYKGGYLNTDKGESKKSL…
	AtALKBH1C	AT3G14160	MNHSEARGSGGHKGYRGRSQASEQWVPVAADDKSLEDSSGNRVRGSQGKGRSRTSWSPRNSYGRGNDEHSPVQAYVNKSNVGFVEKGVQQDRKSLEDGIGSTKQPDDGAAAGDNKAVLQSKSTNVSGGSFVSSECEDKDGAKMYCDLVNRVNDVTLSCQESVSSTVVQKVELSSVEDQKSAPKADGAGNSSNESSTRHFDIFLEKKGIVLKPNLLVLSREKKKAAKGYSGTVIRPGMVLLKNYLSINDQVMIVNKCRRLGLGEGGFYQPGYRDEAKLHLKMMCLGKNWDPETSRYGETRPFDGSTAPRIPAEFNQFVEKAVKESQSLAASNSKQTKGGDEIPFMLPDICIVNFYSSTGRLGLHQDKDESENSIRKGLPVVSFSIGDSAEFLYGDQRDED…
	AtALKBH1D	AT5G01780	MLNSIHRSFHLTSRHQIVLRLCSPSASRTIMSSSPHSPIPKTHTASLDSLNDYEEQFPPLTGGSKTKKFYLGSTNPSTPCQSSQLQNWTSGKDALSLQRNLGCKNRRRRRASRFLHEESNGTTFEVGAGIGSPTSMVHFDSTNPSSSSKSSQSQNLKIRKVRNHRNSGFKSRDQSPQRIKDPPPFDICSSVLERNDTSIKDWILADETNRETVEVSNKHKVIRPGMVLLKDFLTPDIQVDIVKTCRELGVKPTGFYQPGYSVGSKLHLQMMCLGRNWDPQTKYRKNTDIDSKAPEIPVTFNVLVEKAIREAHALIDRESGTEDAERILPVMSPDICIVNFYSETGRLGLHQDRDESEESIARGLPIVSFSIGDSAEFLYGEKRDVEEAQGVILESGDVL…
	AtALKBH2	AT2G22260	MWFSSQNGFLVPSLFNVSYRKNCSGHKLKEVTDSDTFSDNGKDDSDTKKRFHYHQDQRRMSLTSIVAVESPSSSNAPSRKTIDLGHGSDLIYIQRFLPFQQSWTFFDYLDKHIPWTRPTIRVFGRSCLQPRDTCYVASSGLTALVYSGYRPTSYSWDDFPPLKEILDAIYKVLPGSRFNSLLLNRYKGASDYVAWHADDEKIYGPTPEIASVSFGCERDFVLKKKKDEESSQGKTGDSGPAKKRLKRSSREDQQSLTLKHGSLLVMRGYTQRDWIHSVPKRAKAEGTRINLTFRLVL
	AtALKBH6	AT4G20350	MKRVLFHKSVMPPWLTKITAEIHESSGLFPSAINHVLINEYHPDQGIMPHQDGPAYFPVVAILSLGSPVVMDFTPHLRLRSGDGYISKDQSPCAESCAPERDSFSVLLMPQSLLIFKDDAYSDFLHGISDSPTQCYNQVVNEAEALAYSNEEDSRKDGDKIFHRDQTRVSLTCRLVPKVRKNLFRF
	AtALKBH7	AT4G02485	MDEEAENLRAAFGDSSDDEDIADRPGKETIGIGDSAVWERVEEINGLWLYRNFLSIAHQSHLLSAILNEGWFVEESINQAMRFGDLPSWATELSDLIRETLESVDLPVLSADLLWREPLFDQLIVNLYQPGEGICAHVDLLRFEDGIAIVSLESPCVMRFSPAEKNEYEAVDVLLNPGSLILMSGEARYRWKHEINRKQNGFQLWEGEEIDQKRRISITLRKLCQA
	AtALKBH8	AT1G31600	MGWPWADHWTMVLNGLGQIFRPLSIKDQPLEPMKKMFQVDMTIGLWTAQLTLLTQVNVIVFFIEHIGEDTSPLYDRRKLQSFIPRMVQPRFVRPTQSSPSSISGEPNSSNLYVANCGPAVGLTHNAIAAVFAEFGEVNGVYAADDSGVRVIVSFADPFSAKAALEALSGRPCPDLKGRSLHIRYSVLQLPSETQVNDCVPVSLIDSELNIPGLFLLPDFVTVAEEQQLLAAVDARHWIGLAKRRVQHYGYEFCYGTRNVDTKKRLGELPSFVSPILERIYLFPNFDNGSASLNLDQLTVNEYPSGVGLSPHIDTHSAFEDCIFSLSLAGPCIMEFRRYSVSTWKASTTDAEKSGDSSCIKKALYLPPRSMLLLSGEARYAWNHYIPHHKIDKVKDKVIR…
	AtALKBH9A	AT1G48980	MDNYSFIRQSELEIASKVNLLSKRIRSQEQEVAVDFSHMTLEDELSEEEDHKDSSREAFGSSLENHKLSRKQRTHIRAINVKRKRDFVCLEKVNGELVNILEGLELHTEVFNAAEQRRIVDKVCELQEKVQKGELKRAFTAQGKGRSTIQFGCCFNYRTSKTGNLAGILKHETVDPLPHLFKVIIRRLVKWHVLPPTCVPDCCVVNIYDEGDCIPPHIDHHDFLRPFCTVSFLSECNILFGSNLKVEETGEYSGGSYSLPLPVGSVLVLNGNGADVAKHCVPEVPTKRKMDESKWPVWYTPEPYLQGIQPLTYELKSCGSSDHVF
	AtALKBH9B	AT2G17970	MENDPFLRQYQPSELKIASEFLTNWLPFLSKDLCKDCNHLLSNRIRSLDPAHCSNNTDKVDGECKTGSCSVVENMGSERASNNVDDNYDEKSENGEDCDNHSLGSWKGSEIVFGSFPEDFSSVLQSRPAVVETASPRMRWADMAQEDEFDEEEEEEEEERDSSRKGFDASSMKTPEKPKLSRDQRENLRLINVKRKKDFICLERVKGKIVNVLDGLELHTGVFSAVEQKRIVDQVYQLQEKGRRGELKKRTFTAPHKWMRGKGRETIQFGCCYNYAPDRAGNPPGILQREEVDPLPHLFKVIIRKLIKWHVLPPTCVPDSCIVNIYDEGDCIPPHIDNHDFLRPFCTISFLSECDILFGSNLKVEGPGDFSGSYSIPLPVGSVLVLNGNGADVAKHCVP…
	AtALKBH9C	AT4G36090	MEPNYEEDVFLAKYQSSELKIASEFLTNWLPFLSRDLCNDCAHVLSDRIRSLDPEHCSNGEVKAGSGSMVDNMESEEVDNMESEEVDNKMDNIYDGKLCVSHSLDSLKAGAFVFGSLSDSVSHAMPSSQSTVSEAASAQMSWADMGEEDGLEEEDQKENELGSHGVDVSPSVGDSMKTPEKRKLSREERERYRFMNVKKMKVFSCYEKVRGRSVNILEGLELHTGVFSAVEQKKIVDFVYELQEKGRRGELRERTFTAPHKWMRGKGRVTIQFGCCYNYAPDKAGNPPGILQRGDVDPMPSIFKVIIKRLVGWHVLPPTCVPDSCIVNIYEEDDCIPPHIDNHDFLRPFCTVSFLSECNILFGSNLKVLGPGEFSGSYSIPLPVG
	AtALKBH10A	AT2G48080	MAETPASPPLHPPVVLLSDSAAKDAMLTWFRGEFAAANAIIDALCAHLMQASGGSAQYESVMAALHRRRLNWIPVLQMQKYHSISQVTLQLQQHLAKGFHHHLDDDHDDDSPSSDITDGGSREEETLSICCKHEDECESRGASLLKQSKRFSAKEHVRGHTANVVKGLKLYQDVFTRPQLSKLLDSINQLREAGRNHQLSGETFVLFNKNTKGTKRELLQLGVPIFGNTTDEHSVEPIPTLVQSVIDHLLQWRLIPEYKRPNGCVINFFDEDEHSQPFQKPPHVDQPISTLVLSESTMVFGHRLGVDNDGNFRGSLTLPLKEGSLLVMRGNSADMARHVMCPSPNKRVAITFFKLKPDSGKVQPPPTLWRPGTPSPLVMLAPAPKRLDAGTGVFLPWTP…
	AtALKBH10B	AT4G02940	MTIAAAPARQTDRSATGFNPAYVTTAKAVSVPVQVPPATVVSEGLGKDALISWFRGEFAAANAIIDAMCSHLRIAEEAVSGSEYEAVFAAIHRRRLNWIPVLQMQKYHSIAEVAIELQKVAAKKAEDLKQKKTEEEAEEDLKEVVATEEEEVKKECFNGEKVTENDVNGDVEDVEDDSPTSDITDSGSHQDVHQTVVADTAHQIICHSHEDCDARSCEIKPIKGFQAKEQVKGHTVNVVKGLKLYEELLKEDEISKLLDFVAELREAGINGKLAGESFILFNKQIKGNKRELIQLGVPIFGHVKADENSNDTNNSVNIEPIPPLLESVIDHFVTWRLIPEYKRPNGCVINFFEEGEYSQPFLKPPHLEQPISTLVLSESTMAYGRILSSDNEGNFRGPL…
	AtALKBH10C	AT1G14710	MAMPPPGNVTTPSEKLQFPPPANWIPDERDGFISWLRAEFAAANAIIDSLCQHLQAVGDHNEYESVIGSIHHRRLAWSQVLTMQQFFPVADVSYNLQQIAWKRQQQMPPQRHYNSDQVGKFGARRSGPGFNKHHGGGGGYRGADSMARNGHNFNGVNSDRVEHREEAKLASDVKALSVAEEKRDGSEKPRSDSKVEKKLEESETQEEIVKNHKCNSGSKDNSLISEQKQEENDKECPASMAKTFVVQEMYDAKMVNVVEGLKLYDKMLDANEVSQLVSLVTNLRLAGRRGQLQSEAYVGYKRPNRGHGREMIQLGLPIADTPPDDDSIKDRRIEPIPSALSDIIERLVSKQIIPVKPDACIIDFFSEGDHSQPHMFVPWFGRPISVLSLSECDYTFGRV…
	AtECT1	AT3G03950	MAGAASSDRLVTSFPLLDTADLFQDLSLGSDANEVPMNFTKGSFQHPYGHAPYGASSHGSERRPNMNAGNLLNGGDSIGSYPWGYIPANYPSGGYPDPRFGYDRNSNHSSFSHLMNPHSSQEVPSFDQLGYNDHLYSNHGLYGLYGNVIDSGHAYGTFGYDSWKLGRGWYPVDGYRKTRSFNHGRGYSDEKADRLNELCRGPRSSDFKNPQVLNSSMLDAMKQDVSAVDLQRYNGENFPESFVKAKFFVIKSYSEDDVHNCIKYGAWSSTPTGNKKLNAAYYEAKENSQECPVYLLFSVNASGQFVGLAEMVGPVDFNKTMEYWQQDKWIGCFPVKWHIIKDIPNSLLRHITLANNENKPVTNSRDTQEVNLEHGTKIIKIFKEYMSKTCILDDYKFYE…
	AtECT2	AT3G13460	MATVAPPADHLLQKLSLDSPAKASEIPEPNKKTAVYQYGGVDVHGQVPSYDRSLTPMLPSDAADPSVCYVPNPYNPYQYYNVYGSGQEWTDYPAYTNPEGVDMNSGIYGENGTVVYPQGYGYAAYPYSPATSPAPQLGGEGQLYGAQQYQYPNYFPNSGPYASSVATPTQPDLSANKPAGVKTLPADSNNVASAAGITKGSNGSAPVKPTNQATLNTSSNLYGMGAPGGGLAAGYQDPRYAYEGYYAPVPWHDGSKYSDVQRPVSGSGVASSYSKSSTVPSSRNQNYRSNSHYTSVHQPSSVTGYGTAQGYYNRMYQNKLYGQYGSTGRSALGYGSSGYDSRTNGRGWAATDNKYRSWGRGNSYYYGNENNVDGLNELNRGPRAKGTKNQKGNLDDSLE…
	AtECT3	AT5G61020	MANPDHVSDVLHNLSIDPTTKALAPDSETKLQGAYGGNGNDFLLNDELVEATKIGKPSLLSKDGGVTKDKGSNLKKLGYQSAAYNAKGSYGKGAYAYGYYPPAYQYPRHGYTGSYASGKTNLQYQYLTQQGRSAGNGQSYGGYMDNIYSNYGMCGPYTNGYGYGSYGYDSWKYMPNWYAVNNTYKPRNGYHGYGKENIEGLNEMNRGPRAKGFNSQDGSKVMAVSLKEQRVTETEKLSEDVSLLDPKDYNKIDFPETYTEAKFYVIKSYSEDDIHKSIKYSVWSSTPNGNKKLDASYNEAKQKSDGCPVFLLFSVNTSGQFVGLAEMVGPVDFNKTVEYWQQDKWIGCFPVKWHFVKDIPNSSLRHITLENNENKPVTNSRDTQEVKLEQGIKVIKIFK…
	AtECT4	AT1G55500	MSTVAPPADQAADVLKKLSLDSKSRTLEIPEPTKKTGVYQYGAMDSNGQVPSFDRSLSPMLPSDALDPSVFYVPNVYQQPYYYGYGSDYTGYTNSESVDMTSGAYGENASLVYPQGYGYAAFPYSPATSPAPQLGGDGQLYGAQQYQYPFPLTASSGPFASSVPASTQSKLSTNKAANSASAGIPKGMNGSAPVKPLNQSALYGNSALGGGLAAGYQDPRYSYDGFYTPVSWHDGSNFSDVQRSVSGSGVASSYSKANNNVPATRNQNSSSNSHYTSMYQPASMTGYAAQGYYDRVSPNKSYGQYGSTVRSGMGYGSSGYGSRTNERGWLNTDNKYRSRGRGNSYFYGNENIDGLNELNRGPRAKGTKATEEVSSEEVKKQTFDESNTEETVTCVLPDR…
	AtECT5	AT3G13060	MKEQTVPANNETSASFKSSQEAPVVVHPAKVAPLTGPYGLAGDFAGHLPSSILSPQAQGFYYRGYENPTGEWDEYSSYVNVEGLDITSPVGFNENASLVYQTGYGYNPQMPYGPYSPAASPLPSEGQLYSPQQFPFSGASPYYQQVVPPSMQYITSPTQPELTSLVGVDQQGDNIGPRQSYHPHPIGPFNGNQPNLGFPEWQQGFDGGIWSDWSKPSDMHRHSSSISPALSPQPLGSYGSYGQNIPMGSQRQRSFYGFGSGSNSYNRGYMHSGGRGQGSNYGSRLISNVGMGNQGWIGVDNSRGRGRVSDPSLGGAYNGTFDILNEQNRGPRASKPKTQVLEELDSAADSKKNNKGSAKEHEESNNADFVTDYTNAKLFIIKSYSEDNVHKSIKYNVWA…
	AtECT6	AT3G17330	MYTEGASDFVIDQSMYYPAYYSSGYDSSVGLQGGQNENAPYICYTPSYGYAQSPYNPYNPYIPGASIGVDSSFVGFQQYYSDPPYESAASSPTYVPYVIQPDMVSNSSTDSLVANGGQSDGRGSMQRNGSAIAGLPKDAPKSTTTGQYKQPGIPKNVSTTASAHSLQGKTAYANTLLPYGKSDIANGVSSIASYSYKPCSKIYDARGDNNTTGSTYTSEQNRGSRTRRSRNQLIVKAYTTKAGNADAEGNIVINPDRYNKEDFSIEYSDARFFVIKSYSEDDVHKSIKYGVWSSTLNGNKKLQSVYEDAQRIATEKSRECPIFLFFSVNSSGLFCGVAEMTGPVSFDRDMDFWQQDKWSGSFPVKWHIIKDVPNSYFRHIILHNNENKPVTNSRDTQEI…
	AtECT7	AT1G48110	MYTSEAAPDFVVDQGMYYPVDASYGYYCTGYESPGDWENHQMFFGVDGSEVQYTGGQNENSPYICYTPSYGYAQSPYNPFNPYIPGASIGVDSAFVAPQQFYSIPPYQSVATSPTFVPYAIQPEIVSNSSTNSLVETGSANRGRSDGRGSRQRSGTATAGLQRNDPKLPAGNSLGKISEKPRPNSGQSRQSEMDKSDSTSSSGQARQGRVTSVSAQPVDVVSSSRVSSFRQLDIAPPQLNDFSKIATNNNNIRPKLYGGHANIIPDTVREQNRGRRSRALGNQLIVKAYTTKAGNADAEGNIVINPSQYNKEDLRIDYSNAKFFVIKSYSEDDVHKSIKYNVWSSTLHGNKKLQSAYEDAQRIATEKSCECPIFLFFSVNASGLFCGMAEMTGPVSFDK…
	AtECT8	AT1G79270	MVKNLKVDPLAKVTASTTSMVSAKENKNQSEAEPSYYETLETYQGLPCPYGGYYGYYYPGLDGSVGEAKDNGYYGYGTEVQYPVMQGENGSVIYLMPGFQSYDASQTYMPINPVGVSSQALHSPMYAAQGYYQNQFGYADVSSPTYLWDPVGDRYVYGVASYTPPLKQNISSSSHNHNNYYSKSKNSFTGHGMGDRPKTPRKASQNSYAPPPLLNQEKGRIAYPMDPVKKKSGALNRDETEKAKARTKENGTSMNDLANGQDHITNGECESCSLDAEGNERSNGVGSVIRRDQYNLPSFQTKYEEAIFFVIKSYSEDDIHKSIKYNVWSSTLNGNKKLDSAYQESQKKAADKSGKCPVFLFFSVNASGQFCGVAEMIGRVDYEKSMEFWQQDKWTGYFP…
	AtECT9	AT1G27960	MAASYRSTDWFPPTTTTGSFTGLNTDQSVLQDQDIVSSRPFCGQGTESFHIGADTPRSNHSHSDVPSFDKVSPGMINEMFYHSNGVPSDFQRSSLSTRNQSSLQHYGDLYADDSRYFVPFHLSNQQYPTPEDIHLSPEFHMFQANSRHFDRHVNERNSSEIDNMMRARGNSVLRDNIYGEPRGMNLNPFSGENMFPPLASTRPCMRHLGSAELLANDFNMGPAHGGLHDAFESAANLSYREQAYAQCKRSPFSASSSSPTWENDYNLPPLDEARSESYNDFSHCPAMLDMLTESNRGPRASRLNSKSKMISYDRVDRFCQQELLSQFRDAKFFVIKSYSEDNVHKSIKHCVWASTKNGNKKLDAAYREAKKKDVACPVFLLFSVNRLFFFITNQNLLEA…
	AtECT10	AT5G58190	MDPASSSSSNQRNRIVSSGERPVMADNGVQQVSHDDGRNIVSSSYSSSVVPSPDPAPYYNVLQTPTNLYHYDWDIANSGYAQGINTWDGYPRYATTTPEAMHVPPVVYNDNSSLMYQYPGYGFNPYPSVMLEGQIPVSPAYYPQPFGAPSAMHYLPSDIDPTSAAYMIPYGQYGGGNYSGNQGDISLTSHIPYPQTMGILGPYDHNASQVALHGSGVASSSSLGGYYHVGSYQNPSSTPSYYGVDNRVRLTPDIGKRREKDQGSISSTSDLYGNRGPRASSRVKSKNSSKPCSTIGDSASDSSTAGPNPSLYNHPEFVTDYKNAKFFIVKSFSEDNVHRSIKYNVWASTPHGNKKLDTAYRDAEKMGGKCPIFLFFSVNASGQFCGVSEMVGPVDFEKD…
	AtECT11	AT1G09810	MATEKNTLDSEATFAQTVPALDSTTKKQDESPPKSTPSLTVTACANGSDVVSSQPNDNGQAHTTDFRKGNHRDKNSSDVYADSTLRGDRPKGSNCLSQTSFSAPKPLGNFNGAGRLPPNTQAHAFRPPFKGKEAAGQFLTFSNQKTSCVPYSGYINGNSNNGFWDQRDHNKKPERNGESDYLVELKCGPRANAKTRPPSESSPLKQNNSFALALRREMYNLPDFQTDYEDAKFFVIKSYSEDDVHKSIKYSVWSSTINGNKKLDAAFRDAETKTLEDGKKRPIFLFFSVNASRQFVGLAEMVGYVDFNKDLDFWQVDKWSGFFPVEWHVVKDIPNWELRHIILDNNEDKPVTHTRDTHEIKLKEGLQMLSIFKKYSAVTFLLDDMDFYEEREKSLRAKK…
	AT4G11970	AT4G11970	MSSDTAKENASVVDSSLTDWKQDLGNSDDPESTSYRSKEDHKLSKVDVDRRNFPDQLESAKANKNSKPGYRTRYFIIKSLNYDNIQVSVEKGIWATQVMNEPILEGAFHKSGRVILIFSVNMSGFFQGYAEMLSPVGWRRDQIWSQGGGKNNPWGRSFKVKWLRLSELPFQKTLHLKNPLNDYKPVKISRDCQELPEDIGEALCELLDANSCDDGLLNSSSRDDYSTKRSRAEPPSSSGDDEYNNNLWGHTPMSYPPTVYPNQDDLSRFHLAQQRGYGVSPEYLHTSPGASNSRTEQDKSLRFNSWCLPLESPLANSLTDDDFLEMVVAYLLVTYAENFIPLRPLVLELDIFCKSCCLVESRIVMTHYWKLGENICSIFQTLSYFSVLFLIHNTYISQC…
	AtCPSF30-L	At1g30460	MEDADGLSFDFEGGLDSGPVQNTASVPVAPPENSSSAAVNVAPTYDHSSATVAGAGRGRSFRQTVCRHWLRGLCMKGDACGFLHQFDKARMPICRFFRLYGECREQDCVYKHTNEDIKECNMYKLGFCPNGPDCRYRHAKLPGPPPPVEEVLQKIQQLTTYNYGTNRLYQARNVAPQLQDRPQGQVPMQGQPQESGNLQQQQQQQPQQSQHQVSQTLIPNPADQTNRTSHPLPQGVNRYFVVKSNNRENFELSVQQGVWATQRSNEAKLNEAFDSVENVILIFSVNRTRHFQGCAKMTSRIGGYIGGGNWKHEHGTAQYGRNFSVKWLKLCELSFHKTRNLRNPYNENLPVKISRDCQELEPSVGEQLASLLYLEPDSELMAISIAAEAKREEEKAKGV…
Homo sapiens (Human)	HsMETTL3	Q86U44	MSDTWSSIQAHKKQLDSLRERLQRRRKQDSGHLDLRNPEAALSPTFRSDSPVPTAPTSGGPKPSTASAVPELATDPELEKKLLHHLSDLALTLPTDAVSICLAISTPDAPATQDGVESLLQKFAAQELIEVKRGLLQDDAHPTLVTYADHSKLSAMMGAVAEKKGPGEVAGTVTGQKRRAEQDSTTVAAFASSLVSGLNSSASEPAKEPAKKSRKHAASDVDLEIESLLNQQSTKEQQSKKVSQEILELLNTTTAKEQSIVEKFRSRGRAQVQEFCDYGTKEECMKASDADRPCRKLHFRRIINKHTDESLGDCSFLNTCFHMDTCKYVHYEIDACMDSEAPGSKDHTPSQELALTQSVGGDSSADRLFPPQWICCDIRYLDVSILGKFAVVMADPPWD…
	HsMETTL14	Q9HCE5	MDSRLQEIRERQKLRRQLLAQQLGAESADSIGAVLNSKDEQREIAETRETCRASYDTSAPNAKRKYLDEGETDEDKMEEYKDELEMQQDEENLPYEEEIYKDSSTFLKGTQSLNPHNDYCQHFVDTGHRPQNFIRDVGLADRFEEYPKLRELIRLKDELIAKSNTPPMYLQADIEAFDIRELTPKFDVILLEPPLEEYYRETGITANEKCWTWDDIMKLEIDEIAAPRSFIFLWCGSGEGLDLGRVCLRKWGYRRCEDICWIKTNKNNPGKTKTLDPKAVFQRTKEHCLMGIKGTVKRSTDGDFIHANVDIDLIITEEPEIGNIEKPVEIFHIIEHFCLGRRRLHLFGRDSTIRPGWLTVGPTLTNSNYNAETYASYFSAPNSYLTGCTEEIERLRPKS…
	HsMETTL4	Q8N3J2	MSVVHQLSAGWLLDHLSFINKINYQLHQHHEPCCRKKEFTTSVHFESLQMDSVSSSGVCAAFIASDSSTKPENDDGGNYEMFTRKFVFRPELFDVTKPYITPAVHKECQQSNEKEDLMNGVKKEISISIIGKKRKRCVVFNQGELDAMEYHTKIRELILDGSLQLIQEGLKSGFLYPLFEKQDKGSKPITLPLDACSLSELCEMAKHLPSLNEMEHQTLQLVEEDTSVTEQDLFLRVVENNSSFTKVITLMGQKYLLPPKSSFLLSDISCMQPLLNYRKTFDVIVIDPPWQNKSVKRSNRYSYLSPLQIQQIPIPKLAAPNCLLVTWVTNRQKHLRFIKEELYPSWSVEVVAEWHWVKITNSGEFVFPLDSPHKKPYEGLILGRVQEKTALPLRNADVN…
	HsALKBH1	Q13686	MGKMAAAVGSVATLATEPGEDAFRKLFRFYRQSRPGTADLEGVIDFSAAHAARGKGPGAQKVIKSQLNVSSVSEQNAYRAGLQPVSKWQAYGLKGYPGFIFIPNPFLPGYQWHWVKQCLKLYSQKPNVCNLDKHMSKEETQDLWEQSKEFLRYKEATKRRPRSLLEKLRWVTVGYHYNWDSKKYSADHYTPFPSDLGFLSEQVAAACGFEDFRAEAGILNYYRLDSTLGIHVDRSELDHSKPLLSFSFGQSAIFLLGGLQRDEAPTAMFMHSGDIMIMSGFSRLLNHAVPRVLPNPEGEGLPHCLEAPLPAVLPRDSMVEPCSMEDWQVCASYLKTARVNMTVRQVLATDQNFPLEPIEDEKRDISTEGFCHLDDQNSEVKRARINPDS
	HsALKBH2	Q6NS38	MDRFLVKGAQGGLLRKQEEQEPTGEEPAVLGGDKESTRKRPRREAPGNGGHSAGPSWRHIRAEGLDCSYTVLFGKAEADEIFQELEKEVEYFTGALARVQVFGKWHSVPRKQATYGDAGLTYTFSGLTLSPKPWIPVLERIRDHVSGVTGQTFNFVLINRYKDGCDHIGEHRDDERELAPGSPIASVSFGACRDFVFRHKDSRGKSPSRRVAVVRLPLAHGSLLMMNHPTNTHWYHSLPVRKKVLAPRVNLTFRKILLTKK
	HsALKBH3	Q96Q83	MEEKRRRARVQGAWAAPVKSQAIAQPATTAKSHLHQKPGQTWKNKEHHLSDREFVFKEPQQVVRRAPEPRVIDREGVYEISLSPTGVSRVCLYPGFVDVKEADWILEQLCQDVPWKQRTGIREDITYQQPRLTAWYGELPYTYSRITMEPNPHWHPVLRTLKNRIEENTGHTFNSLLCNLYRNEKDSVDWHSDDEPSLGRCPIIASLSFGATRTFEMRKKPPPEENGDYTYVERVKIPLDHGTLLIMEGATQADWQHRVPKEYHSREPRVNLTFRTVYPDPRGAPW
	HsALKBH4	Q9NXW9	MAAAAAETPEVLRECGCKGIRTCLICERQRGSDPPWELPPAKTYRFIYCSDTGWAVGTEESDFEGWAFPFPGVMLIEDFVTREEEAELVRLMDRDPWKLSQSGRRKQDYGPKVNFRKQKLKTEGFCGLPSFSREVVRRMGLYPGLEGFRPVEQCNLDYCPERGSAIDPHLDDAWLWGERLVSLNLLSPTVLSMCREAPGSLLLCSAPSAAPEALVDSVIAPSRSVLCQEVEVAIPLPARSLLVLTGAARHQWKHAIHRRHIEARRVCVTFRELSAEFGPGGRQQELGQELLRIALSFQGRPV
	HsALKBH5	Q6P6C2	MAAASGYTDLREKLKSMTSRDNYKAGSREAAAAAAAAVAAAAAAAAAAEPYPVSGAKRKYQEDSDPERSDYEEQQLQKEEEARKVKSGIRQMRLFSQDECAKIEARIDEVVSRAEKGLYNEHTVDRAPLRNKYFFGEGYTYGAQLQKRGPGQERLYPPGDVDEIPEWVHQLVIQKLVEHRVIPEGFVNSAVINDYQPGGCIVSHVDPIHIFERPIVSVSFFSDSALCFGCKFQFKPIRVSEPVLSLPVRRGSVTVLSGYAADEITHCIRPQDIKERRAVIILRKTRLDAPRLETKSLSSSVLPPSYASDRLSGNNRDPALKPKRSHRKADPDAAHRPRILEMDKEENRRSVLLPTHRRRGSFSSENYWRKSYESSEDCSEAAGSPARKVKMRRH
	HsALKBH6	Q3KRA9	MEEQDARVPALEPFRVEQAPPVIYYVPDFISKEEEEYLLRQVFNAPKPKWTQLSGRKLQNWGGLPHPRGMVPERLPPWLQRYVDKVSNLSLFGGLPANHVLVNQYLPGEGIMPHEDGPLYYPTVSTISLGSHTVLDFYEPRRPEDDDPTEQPRPPPRPTTSLLLEPRSLLVLRGPAYTRLLHGIAAARVDALDAASSPPNAAACPSARPGACLVRGTRVSLTIRRVPRVLRAGLLLGK
	HsALKBH7	Q9BT30	MAGTGLLALRTLPGPSWVRGSGPSVLSRLQDAAVVRPGFLSTAEEETLSRELEPELRRRRYEYDHWDAAIHGFRETEKSRWSEASRAILQRVQAAAFGPGQTLLSSVHVLDLEARGYIKPHVDSIKFCGATIAGLSLLSPSVMRLVHTQEPGEWLELLLEPGSLYILRGSARYDFSHEILRDEESFFGERRIPRGRRISVICRSLPEGMGPGESGQPPPAC
	HsALKBH8	Q96BT7	MDSNHQSNYKLSKTEKKFLRKQIKAKHTLLRHEGIETVSYATQSLVVANGGLGNGVSRNQLLPVLEKCGLVDALLMPPNKPYSFARYRTTEESKRAYVTLNGKEVVDDLGQKITLYLNFVEKVQWKELRPQALPPGLMVVEEIISSEEEKMLLESVDWTEDTDNQNSQKSLKHRRVKHFGYEFHYENNNVDKDKPLSGGLPDICESFLEKWLRKGYIKHKPDQMTINQYEPGQGIPAHIDTHSAFEDEIVSLSLGSEIVMDFKHPDGIAVPVMLPRRSLLVMTGESRYLWTHGITCRKFDTVQASESLKSGIITSDVGDLTLSKRGLRTSFTFRKVRQTPCNCSYPLVCDSQRKETPPSFPESDKEASRLEQEYVHQVYEEIAGHFSSTRHTPWPHIVE…
	HsFTO	Q9C0B1	MKRTPTAEEREREAKKLRLLEELEDTWLPYLTPKDDEFYQQWQLKYPKLILREASSVSEELHKEVQEAFLTLHKHGCLFRDLVRIQGKDLLTPVSRILIGNPGCTYKYLNTRLFTVPWPVKGSNIKHTEAEIAAACETFLKLNDYLQIETIQALEELAAKEKANEDAVPLCMSADFPRVGMGSSYNGQDEVDIKSRAAYNVTLLNFMDPQKMPYLKEEPYFGMGKMAVSWHHDENLVDRSAVAVYSYSCEGPEEESEDDSHLEGRDPDIWHVGFKISWDIETPGLAIPLHQGDCYFMLDDLNATHQHCVLAGSQPRFSSTHRVAECSTGTLDYILQRCQLALQNVCDDVDNDDVSLKSFEPAVLKQGEEIHNEVEFEWLRQFWFQGNRYRKCTDWWCQP…
	HsYTHDF1	Q9BYJ9	MSATSVDTQRTKGQDNKVQNGSLHQKDTVHDNDFEPYLTGQSNQSNSYPSMSDPYLSSYYPPSIGFPYSLNEAPWSTAGDPPIPYLTTYGQLSNGDHHFMHDAVFGQPGGLGNNIYQHRFNFFPENPAFSAWGTSGSQGQQTQSSAYGSSYTYPPSSLGGTVVDGQPGFHSDTLSKAPGMNSLEQGMVGLKIGDVSSSAVKTVGSVVSSVALTGVLSGNGGTNVNMPVSKPTSWAAIASKPAKPQPKMKTKSGPVMGGGLPPPPIKHNMDIGTWDNKGPVPKAPVPQQAPSPQAAPQPQQVAQPLPAQPPALAQPQYQSPQQPPQTRWVAPRNRNAAFGQSGGAGSDSNSPGNVQPNSAPSVESHPVLEKLKAAHSYNPKEFEWNLKSGRVFIIKSYSE…
	HsYTHDF2	Q9Y5A9	MSASSLLEQRPKGQGNKVQNGSVHQKDGLNDDDFEPYLSPQARPNNAYTAMSDSYLPSYYSPSIGFSYSLGEAAWSTGGDTAMPYLTSYGQLSNGEPHFLPDAMFGQPGALGSTPFLGQHGFNFFPSGIDFSAWGNNSSQGQSTQSSGYSSNYAYAPSSLGGAMIDGQSAFANETLNKAPGMNTIDQGMAALKLGSTEVASNVPKVVGSAVGSGSITSNIVASNSLPPATIAPPKPASWADIASKPAKQQPKLKTKNGIAGSSLPPPPIKHNMDIGTWDNKGPVAKAPSQALVQNIGQPTQGSPQPVGQQANNSPPVAQASVGQQTQPLPPPPPQPAQLSVQQQAAQPTRWVAPRNRGSGFGHNGVDGNGVGQSQAGSGSTPSEPHPVLEKLRSINNYN…
	HsYTHDF3	Q7Z739	MSATSVDQRPKGQGNKVSVQNGSIHQKDAVNDDDFEPYLSSQTNQSNSYPPMSDPYMPSYYAPSIGFPYSLGEAAWSTAGDQPMPYLTTYGQMSNGEHHYIPDGVFSQPGALGNTPPFLGQHGFNFFPGNADFSTWGTSGSQGQSTQSSAYSSSYGYPPSSLGRAITDGQAGFGNDTLSKVPGISSIEQGMTGLKIGGDLTAAVTKTVGTALSSSGMTSIATNSVPPVSSAAPKPTSWAAIARKPAKPQPKLKPKGNVGIGGSAVPPPPIKHNMNIGTWDEKGSVVKAPPTQPVLPPQTIIQQPQPLIQPPPLVQSQLPQQQPQPPQPQQQQGPQPQAQPHQVQPQQQQLQNRWVAPRNRGAGFNQNNGAGSENFGLGVVPVSASPSSVEVHPVLEKLK…
	HsYTHDC1	Q96MU7	MAADSREEKDGELNVLDDILTEVPEQDDELYNPESEQDKNEKKGSKRKSDRMESTDTKRQKPSVHSRQLVSKPLSSSVSNNKRIVSTKGKSATEYKNEEYQRSERNKRLDADRKIRLSSSASREPYKNQPEKTCVRKRDPERRAKSPTPDGSERIGLEVDRRASRSSQSSKEEVNSEEYGSDHETGSSGSSDEQGNNTENEEEGVEEDVEEDEEVEEDAEEDEEVDEDGEEEEEEEEEEEEEEEEEEEEYEQDERDQKEEGNDYDTRSEASDSGSESVSFTDGSVRSGSGTDGSDEKKKERKRARGISPIVFDRSGSSASESYAGSEKKHEKLSSSVRAVRKDQTSKLKYVLQDARFFLIKSNNHENVSLAKAKGVWSTLPVNEKKLNLAFRSARSVIL…
	HsYTHDC2	Q9H6S0	MSRPSSVSPRQPAPGGGGGGGPSPCGPGGGGRAKGLKDIRIDEEVKIAVNIALERFRYGDQREMEFPSSLTSTERAFIHRLSQSLGLVSKSKGKGANRYLTVKKKDGSETAHAMMTCNLTHNTKHAVRSLIQRFPVTNKERTELLPKTERGNVFAVEAENREMSKTSGRLNNGIPQIPVKRGESEFDSFRQSLPVFEKQEEIVKIIKENKVVLIVGETGSGKTTQIPQFLLDDCFKNGIPCRIFCTQPRRLAAIAVAERVAAERRERIGQTIGYQIRLESRVSPKTLLTFCTNGVLLRTLMAGDSTLSTVTHVIVDEVHERDRFSDFLLTKLRDLLQKHPTLKLILSSAALDVNLFIRYFGSCPVIYIQGRPFEVKEMFLEDILRTTGYTNKEMLKYKK…

## Sheet: Table S2
Table S2. Detailed information of cis-elements in putative promoter sequences.
Gene name	Motif	Sequence	Position	Length	Direction	Type	Description
SlMTA	TATC-box	TATCCCA	1349	7	+	gibberellin-responsive	cis-acting element involved in gibberellin-responsiveness
SlMTA	MBS	CAACTG	1546	6	+	drought-inducibility	MYB binding site involved in drought-inducibility
SlMTA	P-box	CCTTTTG	1242	7	+	gibberellin-responsive	gibberellin-responsive element
SlMTA	P-box	CCTTTTG	1595	7	-	gibberellin-responsive	gibberellin-responsive element
SlMTA	LTR	CCGAAA	493	6	+	low-temperature responsive	cis-acting element involved in low-temperature responsiveness
SlMTA	TC-rich repeats	GTTTTCTTAC	1706	9	-	Stress-responsive	cis-acting element involved in defense and stress responsiveness
SlMTA	ARE	AAACCA	82	6	+	anaerobic induction	cis-acting regulatory element essential for the anaerobic induction
SlMTA	G-box	CACGAC	683	6	+	light responsive	cis-acting regulatory element involved in light responsiveness
SlMTA	circadian	CAAAGATATC	391	9	-	circadian control	cis-acting regulatory element involved in circadian control
SlMTB1	GARE-motif	TCTGTTG	173	7	+	gibberellin-responsive	gibberellin-responsive element
SlMTB1	GARE-motif	TCTGTTG	1994	7	+	gibberellin-responsive	gibberellin-responsive element
SlMTB1	GT1-motif	GGTTAA	1724	6	+	light responsive	light responsive element
SlMTB1	GT1-motif	GGTTAA	1780	6	-	light responsive	light responsive element
SlMTB1	CGTCA-motif	CGTCA	573	5	+	MeJA-responsive	cis-acting regulatory element involved in the MeJA-responsiveness
SlMTB1	CGTCA-motif	CGTCA	1621	5	-	MeJA-responsive	cis-acting regulatory element involved in the MeJA-responsiveness
SlMTB1	LTR	CCGAAA	1322	6	-	low-temperature responsive	cis-acting element involved in low-temperature responsiveness
SlMTB1	TGACG-motif	TGACG	573	5	-	MeJA-responsive	cis-acting regulatory element involved in the MeJA-responsiveness
SlMTB1	TGACG-motif	TGACG	1621	5	+	MeJA-responsive	cis-acting regulatory element involved in the MeJA-responsiveness
SlMTB1	ARE	AAACCA	507	6	-	anaerobic induction	cis-acting regulatory element essential for the anaerobic induction
SlMTB2	TCA-element	TCAGAAGAGG	451	9	-	salicylic acid responsive	cis-acting element involved in salicylic acid responsiveness
SlMTB2	TCA-element	CCATCTTTTT	1089	9	+	salicylic acid responsive	cis-acting element involved in salicylic acid responsiveness
SlMTB2	CGTCA-motif	CGTCA	709	5	+	MeJA-responsive	cis-acting regulatory element involved in the MeJA-responsiveness
SlMTB2	ARE	AAACCA	73	6	-	anaerobic induction	cis-acting regulatory element essential for the anaerobic induction
SlMTB2	ARE	AAACCA	1153	6	-	anaerobic induction	cis-acting regulatory element essential for the anaerobic induction
SlMTB2	P-box	CCTTTTG	640	7	+	gibberellin-responsive	gibberellin-responsive element
SlMTB2	TGACG-motif	TGACG	709	5	-	MeJA-responsive	cis-acting regulatory element involved in the MeJA-responsiveness
SlMTB2	LTR	CCGAAA	180	6	-	low-temperature responsive	cis-acting element involved in low-temperature responsiveness
SlMTB2	LTR	CCGAAA	549	6	+	low-temperature responsive	cis-acting element involved in low-temperature responsiveness
SlMTB2	AAAC-motif	CAATCAAAACCT	1000	11	-	light responsive	light responsive element
SlMTB2	MRE	AACCTAA	849	7	-	light responsive	MYB binding site involved in light responsiveness
SlMTC	AuxRR-core	GGTCCAT	822	7	+	auxin-responsive	cis-acting regulatory element involved in auxin responsiveness
SlMTC	TCA-element	CCATCTTTTT	1246	9	+	salicylic acid responsive	cis-acting element involved in salicylic acid responsiveness
SlMTC	CGTCA-motif	CGTCA	862	5	+	MeJA-responsive	cis-acting regulatory element involved in the MeJA-responsiveness
SlMTC	ARE	AAACCA	207	6	+	anaerobic induction	cis-acting regulatory element essential for the anaerobic induction
SlMTC	P-box	CCTTTTG	906	7	-	gibberellin-responsive	gibberellin-responsive element
SlMTC	TGACG-motif	TGACG	862	5	-	MeJA-responsive	cis-acting regulatory element involved in the MeJA-responsiveness
SlFIP37	G-Box	CACGTT	320	6	+	light responsive	cis-acting regulatory element involved in light responsiveness
SlFIP37	G-Box	CACGTT	790	6	-	light responsive	cis-acting regulatory element involved in light responsiveness
SlFIP37	MBS	CAACTG	499	6	+	drought-inducibility	MYB binding site involved in drought-inducibility
SlFIP37	TATC-box	TATCCCA	666	7	-	gibberellin-responsive	cis-acting element involved in gibberellin-responsiveness
SlFIP37	TATC-box	TATCCCA	876	7	-	gibberellin-responsive	cis-acting element involved in gibberellin-responsiveness
SlFIP37	CGTCA-motif	CGTCA	713	5	-	MeJA-responsive	cis-acting regulatory element involved in the MeJA-responsiveness
SlFIP37	G-box	TAAACGTG	320	8	-	light responsive	cis-acting regulatory element involved in light responsiveness
SlFIP37	G-box	TACGTG	1029	6	+	light responsive	cis-acting regulatory element involved in light responsiveness
SlFIP37	ARE	AAACCA	220	6	-	anaerobic induction	cis-acting regulatory element essential for the anaerobic induction
SlFIP37	ARE	AAACCA	286	6	+	anaerobic induction	cis-acting regulatory element essential for the anaerobic induction
SlFIP37	TGACG-motif	TGACG	713	5	+	MeJA-responsive	cis-acting regulatory element involved in the MeJA-responsiveness
SlFIP37	circadian	CAAAGATATC	770	9	-	circadian control	cis-acting regulatory element involved in circadian control
SlFIP37	ABRE	ACGTG	320	5	-	abscisic acid responsive	cis-acting element involved in the abscisic acid responsiveness
SlFIP37	ABRE	ACGTG	791	5	+	abscisic acid responsive	cis-acting element involved in the abscisic acid responsiveness
SlFIP37	ABRE	ACGTG	1030	5	+	abscisic acid responsive	cis-acting element involved in the abscisic acid responsiveness
SlFIP37	GT1-motif	GGTTAA	191	6	+	light responsive	light responsive element
SlFIP37	GT1-motif	GGTTAAT	313	7	+	light responsive	light responsive element
SlFIP37	GT1-motif	GGTTAA	453	6	+	light responsive	light responsive element
SlFIP37	GT1-motif	GGTTAA	1721	6	+	light responsive	light responsive element
SlFIP37	MRE	AACCTAA	659	7	-	light responsive	MYB binding site involved in light responsiveness
SlVIR	GC-motif	CCCCCG	1561	6	-	anoxic specific inducibility	enhancer-like element involved in anoxic specific inducibility
SlVIR	ABRE	GACACGTGGC	301	9	-	abscisic acid responsive	cis-acting element involved in the abscisic acid responsiveness
SlVIR	ABRE	CGTACGTGCA	836	9	-	abscisic acid responsive	cis-acting element involved in the abscisic acid responsiveness
SlVIR	G-box	tgACACGTGGCA	300	11	-	light responsive	cis-acting regulatory element involved in light responsiveness
SlVIR	ARE	AAACCA	1482	6	+	anaerobic induction	cis-acting regulatory element essential for the anaerobic induction
SlVIR	ARE	AAACCA	1638	6	+	anaerobic induction	cis-acting regulatory element essential for the anaerobic induction
SlVIR	MBS	CAACTG	1226	6	+	drought-inducibility	MYB binding site involved in drought-inducibility
SlHAKAI	GT1-motif	GGTTAA	1947	6	-	light responsive	light responsive element
SlHAKAI	TGACG-motif	TGACG	1656	5	+	MeJA-responsive	cis-acting regulatory element involved in the MeJA-responsiveness
SlHAKAI	CGTCA-motif	CGTCA	1656	5	-	MeJA-responsive	cis-acting regulatory element involved in the MeJA-responsiveness
SlHAKAI	MBS	CAACTG	1922	6	-	drought-inducibility	MYB binding site involved in drought-inducibility
SlALKBH1	MBS	CAACTG	83	6	-	drought-inducibility	MYB binding site involved in drought-inducibility
SlALKBH1	TCA-element	CCATCTTTTT	209	9	-	abscisic acid responsive	cis-acting element involved in salicylic acid responsiveness
SlALKBH1	P-box	CCTTTTG	312	7	-	gibberellin-responsive	gibberellin-responsive element
SlALKBH1	TATC-box	TATCCCA	328	7	-	gibberellin-responsive	cis-acting element involved in gibberellin-responsiveness
SlALKBH1	TC-rich repeats	GTTTTCTTAC	436	9	-	Stress-responsive	cis-acting element involved in defense and stress responsiveness
SlALKBH1	ARE	AAACCA	973	6	-	anaerobic induction	cis-acting regulatory element essential for the anaerobic induction
SlALKBH2	TCA-element	TCAGAAGAGG	92	9	+	salicylic acid responsive	cis-acting element involved in salicylic acid responsiveness
SlALKBH2	ABRE	GCAACGTGTC	210	9	-	abscisic acid responsive	cis-acting element involved in the abscisic acid responsiveness
SlALKBH2	TGACG-motif	TGACG	427	5	+	MeJA-responsive	cis-acting regulatory element involved in the MeJA-responsiveness
SlALKBH2	ABRE	ACGTG	429	5	+	abscisic acid responsive	cis-acting element involved in the abscisic acid responsiveness
SlALKBH2	MRE	AACCTAA	814	7	+	light responsive	MYB binding site involved in light responsiveness
SlALKBH2	Sp1	GGGCGG	856	6	-	light responsive	light responsive element
SlALKBH2	Sp1	GGGCGG	1409	6	+	light responsive	light responsive element
SlALKBH2	ABRE	ACGTG	1485	5	-	abscisic acid responsive	cis-acting element involved in the abscisic acid responsiveness
SlALKBH2	TGACG-motif	TGACG	1487	5	-	MeJA-responsive	cis-acting regulatory element involved in the MeJA-responsiveness
SlALKBH2	TCA-element	CCATCTTTTT	1954	9	+	salicylic acid responsive	cis-acting element involved in salicylic acid responsiveness
SlALKBH6	CGTCA-motif	CGTCA	129	5	-	MeJA-responsive	cis-acting regulatory element involved in the MeJA-responsiveness
SlALKBH6	Sp1	GGGCGG	164	6	+	light responsive	light responsive element
SlALKBH6	ARE	AAACCA	311	6	-	anaerobic induction	cis-acting regulatory element essential for the anaerobic induction
SlALKBH6	ABRE	TACGGTC	676	7	-	abscisic acid responsive	cis-acting element involved in the abscisic acid responsiveness
SlALKBH6	GT1-motif	GGTTAAT	815	7	-	light responsive	light responsive element
SlALKBH6	TATC-box	TATCCCA	824	7	-	gibberellin-responsive	cis-acting element involved in gibberellin-responsiveness
SlALKBH6	LTR	CCGAAA	1003	6	-	low-temperature responsive	cis-acting element involved in low-temperature responsiveness
SlALKBH7	TCA-element	CCATCTTTTT	126	9	+	salicylic acid responsive	cis-acting element involved in salicylic acid responsiveness
SlALKBH7	MBS	CAACTG	636	6	+	drought-inducibility	MYB binding site involved in drought-inducibility
SlALKBH7	GT1-motif	GGTTAA	655	6	-	light responsive	light responsive element
SlALKBH7	CGTCA-motif	CGTCA	758	5	-	MeJA-responsive	cis-acting regulatory element involved in the MeJA-responsiveness
SlALKBH7	ABRE	GACACGTGGC	866	9	+	abscisic acid responsive	cis-acting element involved in the abscisic acid responsiveness
SlALKBH7	LTR	CCGAAA	937	6	+	low-temperature responsive	cis-acting element involved in low-temperature responsiveness
SlALKBH7	LTR	CCGAAA	1018	6	-	low-temperature responsive	cis-acting element involved in low-temperature responsiveness
SlALKBH7	ABRE	ACGTG	1027	5	+	abscisic acid responsive	cis-acting element involved in the abscisic acid responsiveness
SlALKBH7	ABRE	ACGTG	1081	5	-	abscisic acid responsive	cis-acting element involved in the abscisic acid responsiveness
SlALKBH8	ACE	CTAACGTATT	24	9	-	light responsive	cis-acting element involved in light responsiveness
SlALKBH8	MBS	CAACTG	199	6	-	drought-inducibility	MYB binding site involved in drought-inducibility
SlALKBH8	TCA-element	CCATCTTTTT	322	9	+	salicylic acid responsive	cis-acting element involved in salicylic acid responsiveness
SlALKBH8	TGA-element	AACGAC	419	6	+	auxin-responsive	auxin-responsive element
SlALKBH8	TATC-box	TATCCCA	436	7	+	gibberellin-responsive	cis-acting element involved in gibberellin-responsiveness
SlALKBH8	CGTCA-motif	CGTCA	520	5	-	MeJA-responsive	cis-acting regulatory element involved in the MeJA-responsiveness
SlALKBH8	ABRE	ACGTG	735	5	-	abscisic acid responsive	cis-acting element involved in the abscisic acid responsiveness
SlALKBH8	CGTCA-motif	CGTCA	746	5	-	MeJA-responsive	cis-acting regulatory element involved in the MeJA-responsiveness
SlALKBH8	ABRE	GCAACGTGTC	898	9	-	abscisic acid responsive	cis-acting element involved in the abscisic acid responsiveness
SlALKBH8	ABRE	CACGTG	953	6	+	abscisic acid responsive	cis-acting element involved in the abscisic acid responsiveness
SlALKBH8	CGTCA-motif	CGTCA	1029	5	-	MeJA-responsive	cis-acting regulatory element involved in the MeJA-responsiveness
SlALKBH8	circadian	CAAAGATATC	1066	9	-	circadian control	cis-acting regulatory element involved in circadian control
SlALKBH8	GARE-motif	TCTGTTG	1197	7	-	gibberellin-responsive	gibberellin-responsive element
SlALKBH8	CGTCA-motif	CGTCA	1326	5	-	MeJA-responsive	cis-acting regulatory element involved in the MeJA-responsiveness
SlALKBH8	TC-rich repeats	GTTTTCTTAC	1664	9	+	Stress-responsive	cis-acting element involved in defense and stress responsiveness
SlALKBH8	TC-rich repeats	GTTTTCTTAC	1765	9	-	Stress-responsive	cis-acting element involved in defense and stress responsiveness
SlALKBH9A	LTR	CCGAAA	697	6	-	low-temperature responsive	cis-acting element involved in low-temperature responsiveness
SlALKBH9A	MRE	AACCTAA	1602	7	+	light responsive	MYB binding site involved in light responsiveness
SlALKBH9A	MBS	CAACTG	1832	6	-	drought-inducibility	MYB binding site involved in drought-inducibility
SlALKBH9A	MRE	AACCTAA	1893	7	-	light responsive	MYB binding site involved in light responsiveness
SlALKBH9B	ABRE	ACGTG	200	5	+	abscisic acid responsive	cis-acting element involved in the abscisic acid responsiveness
SlALKBH9B	LTR	CCGAAA	333	6	-	low-temperature responsive	cis-acting element involved in low-temperature responsiveness
SlALKBH9B	GT1-motif	GGTTAAT	463	7	+	light responsive	light responsive element
SlALKBH9B	ABRE	ACGTG	628	5	+	abscisic acid responsive	cis-acting element involved in the abscisic acid responsiveness
SlALKBH9B	ABRE	ACGTG	747	5	-	abscisic acid responsive	cis-acting element involved in the abscisic acid responsiveness
SlALKBH9B	TCA-element	CCATCTTTTT	1029	9	-	salicylic acid responsive	cis-acting element involved in salicylic acid responsiveness
SlALKBH9B	TCA-element	CCATCTTTTT	1246	9	+	salicylic acid responsive	cis-acting element involved in salicylic acid responsiveness
SlALKBH9B	ABRE	ACGTG	1505	5	+	abscisic acid responsive	cis-acting element involved in the abscisic acid responsiveness
SlALKBH9B	ABRE	ACGTG	1598	5	-	abscisic acid responsive	cis-acting element involved in the abscisic acid responsiveness
SlALKBH9B	ABRE	ACGTG	1673	5	+	abscisic acid responsive	cis-acting element involved in the abscisic acid responsiveness
SlALKBH9B	TGA-element	AACGAC	1975	6	-	auxin-responsive	auxin-responsive element
SlALKBH9B	CGTCA-motif	CGTCA	1986	5	+	MeJA-responsive	cis-acting regulatory element involved in the MeJA-responsiveness
SlALKBH9C	P-box	CCTTTTG	47	7	-	gibberellin-responsive	gibberellin-responsive element
SlALKBH9C	AuxRR-core	GGTCCAT	199	7	-	auxin-responsive	cis-acting regulatory element involved in auxin responsiveness
SlALKBH9C	MBS	CAACTG	548	6	+	drought-inducibility	MYB binding site involved in drought-inducibility
SlALKBH9C	MRE	AACCTAA	726	7	-	light responsive	MYB binding site involved in light responsiveness
SlALKBH9C	TGA-element	AACGAC	781	6	-	auxin-responsive	auxin-responsive element
SlALKBH9C	TGACG-motif	TGACG	788	5	+	MeJA-responsive	cis-acting regulatory element involved in the MeJA-responsiveness
SlALKBH9C	TCA-element	TCAGAAGAGG	795	9	-	salicylic acid responsive	cis-acting element involved in salicylic acid responsiveness
SlALKBH9C	LTR	CCGAAA	941	6	-	low-temperature responsive	cis-acting element involved in low-temperature responsiveness
SlYTHDF1	TGACG-motif	TGACG	549	5	+	MeJA-responsive	cis-acting regulatory element involved in the MeJA-responsiveness
SlYTHDF1	ARE	AAACCA	558	6	+	anaerobic induction	cis-acting regulatory element essential for the anaerobic induction
SlYTHDF1	ARE	AAACCA	1563	6	-	anaerobic induction	cis-acting regulatory element essential for the anaerobic induction
SlYTHDF1	G-box	TACGTG	1243	6	+	light responsive	cis-acting regulatory element involved in light responsiveness
SlYTHDF1	G-box	TACGTG	1769	6	+	light responsive	cis-acting regulatory element involved in light responsiveness
SlYTHDF1	ACE	CTAACGTATT	1669	9	+	light responsive	cis-acting element involved in light responsiveness
SlYTHDF1	GT1-motif	GGTTAAT	1580	7	+	light responsive	light responsive element
SlYTHDF1	ABRE	ACGTG	1244	5	+	abscisic acid responsive	cis-acting element involved in the abscisic acid responsiveness
SlYTHDF1	ABRE	ACGTG	1770	5	+	abscisic acid responsive	cis-acting element involved in the abscisic acid responsiveness
SlYTHDF2	GT1-motif	GGTTAAT	863	7	-	light responsive	light responsive element
SlYTHDF2	GT1-motif	GGTTAA	864	6	-	light responsive	light responsive element
SlYTHDF2	GT1-motif	GGTTAA	1380	6	-	light responsive	light responsive element
SlYTHDF2	GC-motif	CCCCCG	396	6	-	anoxic specific inducibility	enhancer-like element involved in anoxic specific inducibility
SlYTHDF2	ABRE	ACGTG	361	5	-	abscisic acid responsive	cis-acting element involved in the abscisic acid responsiveness
SlYTHDF2	TGA-element	AACGAC	243	6	-	auxin-responsive	auxin-responsive element
SlYTHDF2	G-box	TACGTG	361	6	-	light responsive	cis-acting regulatory element involved in light responsiveness
SlYTHDF2	ARE	AAACCA	559	6	+	anaerobic induction	cis-acting regulatory element essential for the anaerobic induction
SlYTHDF2	TC-rich repeats	ATTCTCTAAC	1072	9	-	Stress-responsive	cis-acting element involved in defense and stress responsiveness
SlYTHDF2	LTR	CCGAAA	706	6	-	low-temperature responsive	cis-acting element involved in low-temperature responsiveness
SlYTHDF2	LTR	CCGAAA	972	6	+	low-temperature responsive	cis-acting element involved in low-temperature responsiveness
SlYTHDF2	LTR	CCGAAA	979	6	+	low-temperature responsive	cis-acting element involved in low-temperature responsiveness
SlYTHDF2	MBS	CAACTG	262	6	+	drought-inducibility	MYB binding site involved in drought-inducibility
SlYTHDF2	ACE	CTAACGTATT	366	9	-	light responsive	cis-acting element involved in light responsiveness
SlYTHDF3A	circadian	CAAAGATATC	334	9	+	circadian control	cis-acting regulatory element involved in circadian control
SlYTHDF3A	CGTCA-motif	CGTCA	1957	5	+	MeJA-responsive	cis-acting regulatory element involved in the MeJA-responsiveness
SlYTHDF3A	MBS	CAACTG	536	6	+	drought-inducibility	MYB binding site involved in drought-inducibility
SlYTHDF3A	MBS	CAACTG	1960	6	+	drought-inducibility	MYB binding site involved in drought-inducibility
SlYTHDF3A	TATC-box	TATCCCA	430	7	+	gibberellin-responsive	cis-acting element involved in gibberellin-responsiveness
SlYTHDF3A	TATC-box	TATCCCA	1534	7	-	gibberellin-responsive	cis-acting element involved in gibberellin-responsiveness
SlYTHDF3A	TGACG-motif	TGACG	1957	5	-	MeJA-responsive	cis-acting regulatory element involved in the MeJA-responsiveness
SlYTHDF3A	P-box	CCTTTTG	1093	7	-	gibberellin-responsive	gibberellin-responsive element
SlYTHDF3A	ARE	AAACCA	850	6	-	anaerobic induction	cis-acting regulatory element essential for the anaerobic induction
SlYTHDF3A	ARE	AAACCA	1602	6	+	anaerobic induction	cis-acting regulatory element essential for the anaerobic induction
SlYTHDF3A	TGA-element	AACGAC	377	6	+	auxin-responsive	auxin-responsive element
SlYTHDF3B	ACE	GACACGTATG	1432	9	-	light responsive	cis-acting element involved in light responsiveness
SlYTHDF3B	CGTCA-motif	CGTCA	1038	5	-	MeJA-responsive	cis-acting regulatory element involved in the MeJA-responsiveness
SlYTHDF3B	CGTCA-motif	CGTCA	1401	5	-	MeJA-responsive	cis-acting regulatory element involved in the MeJA-responsiveness
SlYTHDF3B	TCA-element	CCATCTTTTT	169	9	+	salicylic acid responsive	cis-acting element involved in salicylic acid responsiveness
SlYTHDF3B	TGA-element	AACGAC	1170	6	-	auxin-responsive	auxin-responsive element
SlYTHDF3B	ARE	AAACCA	656	6	+	anaerobic induction	cis-acting regulatory element essential for the anaerobic induction
SlYTHDF3B	ARE	AAACCA	1993	6	-	anaerobic induction	cis-acting regulatory element essential for the anaerobic induction
SlYTHDF3B	TGACG-motif	TGACG	1038	5	+	MeJA-responsive	cis-acting regulatory element involved in the MeJA-responsiveness
SlYTHDF3B	TGACG-motif	TGACG	1401	5	+	MeJA-responsive	cis-acting regulatory element involved in the MeJA-responsiveness
SlYTHDF3B	GT1-motif	GGTTAA	203	6	-	light responsive	light responsive element
SlYTHDF3B	GT1-motif	GGTTAA	819	6	+	light responsive	light responsive element
SlYTHDF3B	GT1-motif	GGTTAA	1908	6	-	light responsive	light responsive element
SlYTHDC1	MBS	CAACTG	82	6	-	drought-inducibility	MYB binding site involved in drought-inducibility
SlYTHDC1	MBS	CAACTG	1482	6	-	drought-inducibility	MYB binding site involved in drought-inducibility
SlYTHDC1	ARE	AAACCA	1302	6	-	anaerobic induction	cis-acting regulatory element essential for the anaerobic induction
SlYTHDC1	G-box	TAACACGTAG	1785	9	+	light responsive	cis-acting regulatory element involved in light responsiveness
SlYTHDC1	G-box	TACGTG	1788	6	-	light responsive	cis-acting regulatory element involved in light responsiveness
SlYTHDC1	ABRE	ACGTG	1788	5	-	abscisic acid responsive	cis-acting element involved in the abscisic acid responsiveness
SlYTHDC1	MRE	AACCTAA	1943	7	+	light responsive	MYB binding site involved in light responsiveness
SlYTHDC2B	ABRE	ACGTG	1631	5	+	abscisic acid responsive	cis-acting element involved in the abscisic acid responsiveness
SlYTHDC2B	MRE	AACCTAA	1403	7	-	light responsive	MYB binding site involved in light responsiveness
SlYTHDC2B	MRE	AACCTAA	1944	7	+	light responsive	MYB binding site involved in light responsiveness
SlYTHDC2B	GT1-motif	GGTTAAT	165	7	-	light responsive	light responsive element
SlYTHDC2B	GT1-motif	GGTTAA	166	6	-	light responsive	light responsive element
SlYTHDC2B	GT1-motif	GGTTAA	1365	6	+	light responsive	light responsive element
SlYTHDC2B	GT1-motif	GGTTAA	1446	6	+	light responsive	light responsive element
SlYTHDC2B	MBS	CAACTG	749	6	-	drought-inducibility	MYB binding site involved in drought-inducibility
SlYTHDC2B	P-box	CCTTTTG	170	7	+	gibberellin-responsive	gibberellin-responsive element
SlYTHDC2B	LTR	CCGAAA	1064	6	-	low-temperature responsive	cis-acting element involved in low-temperature responsiveness
SlYTHDC2B	ARE	AAACCA	269	6	-	anaerobic induction	cis-acting regulatory element essential for the anaerobic induction
SlYTHDC2B	ARE	AAACCA	549	6	-	anaerobic induction	cis-acting regulatory element essential for the anaerobic induction
SlYTHDC2B	ARE	AAACCA	1382	6	-	anaerobic induction	cis-acting regulatory element essential for the anaerobic induction
SlYTHDC2B	ARE	AAACCA	1423	6	-	anaerobic induction	cis-acting regulatory element essential for the anaerobic induction
SlYTHDC2B	ARE	AAACCA	1740	6	+	anaerobic induction	cis-acting regulatory element essential for the anaerobic induction
SlYTHDC2B	G-box	GCCACGTGGA	1628	9	-	light responsive	cis-acting regulatory element involved in light responsiveness
SlYTHDC2B	G-box	CACGTC	1630	6	-	light responsive	cis-acting regulatory element involved in light responsiveness
SlCPSF30A	TGACG-motif	TGACG	1917	5	-	MeJA-responsive	cis-acting regulatory element involved in the MeJA-responsiveness
SlCPSF30A	G-box	CACGAC	57	6	+	light responsive	cis-acting regulatory element involved in light responsiveness
SlCPSF30A	TGA-element	AACGAC	900	6	+	auxin-responsive	auxin-responsive element
SlCPSF30A	TCA-element	CCATCTTTTT	207	9	-	salicylic acid responsive	cis-acting element involved in salicylic acid responsiveness
SlCPSF30A	3-AF1 binding site	TAAGAGAGGAA	1026	10	+	light responsive	light responsive element
SlCPSF30A	CGTCA-motif	CGTCA	1917	5	+	MeJA-responsive	cis-acting regulatory element involved in the MeJA-responsiveness
SlCPSF30A	MBS	CAACTG	578	6	+	drought-inducibility	MYB binding site involved in drought-inducibility
SlCPSF30A	GARE-motif	TCTGTTG	272	7	+	gibberellin-responsive	gibberellin-responsive element
SlCPSF30A	GARE-motif	TCTGTTG	1308	7	+	gibberellin-responsive	gibberellin-responsive element
SlCPSF30A	GARE-motif	TCTGTTG	1961	7	+	gibberellin-responsive	gibberellin-responsive element
SlCPSF30B	AuxRR-core	GGTCCAT	401	7	+	auxin-responsive	cis-acting regulatory element involved in auxin responsiveness
SlCPSF30B	ABRE	ACGTG	1381	5	-	abscisic acid responsive	cis-acting element involved in the abscisic acid responsiveness
SlCPSF30B	ABRE	CACGTG	1756	6	-	abscisic acid responsive	cis-acting element involved in the abscisic acid responsiveness
SlCPSF30B	ABRE	ACGTG	1757	5	+	abscisic acid responsive	cis-acting element involved in the abscisic acid responsiveness
SlCPSF30B	GT1-motif	GTGTGTGAA	957	9	-	light responsive	light responsive element
SlCPSF30B	G-Box	CACGTT	1381	6	+	light responsive	cis-acting regulatory element involved in light responsiveness
SlCPSF30B	G-Box	CACGTG	1756	6	-	light responsive	cis-acting regulatory element involved in light responsiveness
SlCPSF30B	P-box	CCTTTTG	1441	7	+	gibberellin-responsive	gibberellin-responsive element
SlCPSF30B	G-box	ACACGTGT	1755	8	-	light responsive	cis-acting regulatory element involved in light responsiveness
SlCPSF30B	G-box	CACGTG	1756	6	-	light responsive	cis-acting regulatory element involved in light responsiveness

## Sheet: Table S3
Table S3. The RNA-seq Data used to perform Heatmap and STEM.
	Root	Leaf	Bud	Flower	Fruit_1cm	Fruit_2cm	Fruit_3cm	Fruit_MG	Fruit_Break	Fruit_B+10
SlMTA	3.75916	3.21801	3.59455	4.09719	4.15097	4.43763	5.30396	4.62059	4.5549	4.6837
SlMTB1	4.66903	3.52419	3.15947	3.52982	3.71644	4.36737	5.0751	4.79546	4.84499	4.67807
SlMTB2	4.80839	3.43429	3.82731	4.30488	4.42223	4.90569	5.85798	5.36615	5.29994	4.85375
SlMTC	1.24793	1.41954	1.5509	1.1375	0.531069	-0.330973	0.411426	-0.120294	-0.128156	0.0285692
SlFIP37	4.84674	4.16591	4.84021	4.87774	5.14139	4.85798	4.86666	4.56041	4.00045	4.47962
SlVIR	3.87922	1.9982	1.97269	2.52105	2.43029	3.29646	3.98914	3.39849	2.75275	3.03034
SlHAKAI	4.18745	3.10685	3.96993	4.27538	4.70044	4.46107	5.12122	4.53356	4.00495	3.84147
SlALKBH1	2.31615	2.55704	2.94579	2.94673	3.19928	2.96717	2.43162	2.91743	3.01346	3.69599
SlALKBH2	1.13093	0.214125	1.49313	1.6017	1.61589	1.59694	2.35755	2.54226	2.38267	2.43029
SlALKBH6	3.68313	2.98732	3.21956	2.9607	3.66959	3.87135	3.75596	3.75649	3.37782	3.50144
SlALKBH7	1.78869	2.11103	2.15866	1.38128	1.97085	1.55827	1.36737	1.31615	0.650765	0.505891
SlALKBH8	1.75916	1.43563	1.28392	1.14078	1.41414	1.41414	2.02148	1.73118	1.94673	2.1127
SlALKBH9A	3.62877	3.23955	2.56071	3.25626	-0.535332	0.475085	2.22959	5.42055	6.68025	5.91013
SlALKBH9B	3.05398	0.38405	1.45154	1.35896	2.07553	2.61117	3.12433	3.37365	3.08151	3.39163
SlALKBH9C	3.50843	2.24641	1.852	1.88362	2.3978	2.43829	2.73552	2.26303	2.10098	3.01881
SlYTHDF1	7.16496	5.48043	5.32247	6.27854	6.52904	7.5345	8.40007	7.86604	7.62501	7.65467
SlYTHDF2	4.47832	2.8953	3.33128	3.98094	3.70044	4.27575	4.80116	4.38647	4.58706	4.31759
SlYTHDF3A	8.48188	8.00194	6.61449	7.54493	7.10758	7.46258	8.45855	8.90806	9.00428	8.74717
SlYTHDF3B	5.29957	2.99548	3.56864	4.58916	3.44824	4.35262	4.37678	4.43563	4.80916	5.00764
SlYTHDC1	2.75168	2.6792	2.63459	2.87086	2.77189	2.54967	2.88557	2.24031	1.99458	2.44095
SlYTHDC2A	3.83895	3.9241	3.80787	3.73769	4.1334	4.11977	4.17632	3.86146	3.7939	3.99729
SlYTHDC2B	3.98823	3.61589	3.58676	4.04614	3.7241	3.64212	4.03034	3.92979	3.79181	3.90833
SlCPSF30A	2.95327	2.00899	2.94579	2.70929	3.30232	3.57592	3.70266	3.33271	2.91839	2.5435
SlCPSF30B	3.11437	2.01792	2.49057	2.87676	3.50144	3.40735	3.68145	3.37295	3.19692	3.94579

## Sheet: Table S4
Table S4. RNA levels detected by LC-MS/MS.
Index	Compounds	Class	L-Cold_48h_1	L-Cold_48h_2	L-Control_1	L-Control_2	L-Heat_48h_1	L-Heat_48h_2	MWY21843_R1	MWY21843_R2
X	xanthosine	modifications	N/A	N/A	N/A	N/A	N/A	N/A	1.97326%	1.9382%
trans-io6A	trans-ribosylzeatin	modifications	0.00000687886%	0.0000515382%	0.000104175%	0.0000868177%	0.0000499963%	0.0000340499%	0.941387%	0.948268%
Y	pseudouridine	modifications	N/A	N/A	N/A	N/A	N/A	N/A	3.07282%	2.65248%
I	inosine	modifications	0.155173%	0.125216%	0.187283%	0.159204%	0.18063%	0.169207%	1.49844%	1.76177%
m6G	O6-methylguanosine	modifications	N/A	N/A	N/A	N/A	N/A	N/A	0.5329%	0.528209%
t6A	N6-threonylcarbamoyladenosine	modifications	0.226549%	0.202033%	0.233569%	0.252692%	0.237697%	0.22453%	0.830571%	0.876612%
m6A	N6-methyladenosine	modifications	0.0474733%	0.0472%	0.0549019%	0.051064%	0.0505675%	0.0563128%	0.591545%	0.602328%
i6A	N6-isopentenyladenosine	modifications	0.0144656%	0.0124852%	0.0141402%	0.0158169%	0.0142415%	0.0131316%	0.891391%	0.889827%
ac6A	N6-acetyladenosine	modifications	N/A	N/A	N/A	N/A	N/A	N/A	2.72777%	2.37153%
cis-io6A	N6-(cis-hydroxyisopentenyl)adenosine	modifications	0.0315675%	0.03121%	0.0323652%	0.0369673%	0.0370484%	0.0336348%	0.820343%	0.803724%
m6_6A	N6,N6-dimethyladenosine	modifications	0.132624%	0.131326%	0.14169%	0.138858%	0.138151%	0.148441%	0.780272%	0.777118%
m6_6Am	N6,N6,2'-O-trimethyladenosine	modifications	N/A	N/A	N/A	N/A	N/A	N/A	0.754664%	0.739066%
m6Am	N6,2'-O-dimethyladenosine	modifications	0.0000809227%	0.0000625659%	0.00022736%	0.000383657%	0.000255697%	0.000232837%	0.480682%	0.483932%
ac4C	N4-acetylcytidine	modifications	0.404824%	0.313995%	0.389541%	0.467671%	0.375286%	0.327766%	3.51125%	3.64558%
ac4Cm	N4-acetyl-2'-O-methylcytidine	modifications	N/A	N/A	N/A	N/A	N/A	N/A	2.33003%	2.44506%
m4Cm	N4,2'-O-dimethylcytidine	modifications	0.0352066%	0.0384598%	0.0330895%	0.0354842%	0.0300964%	0.0328258%	0.780555%	0.805731%
m2G	N2-methylguanosine	modifications	0.225402%	0.223075%	0.273948%	0.32971%	0.233772%	0.223195%	0.99472%	0.905475%
m2_2G	N2,N2-dimethylguanosine	modifications	0.467413%	0.421657%	0.466907%	0.534676%	0.362995%	0.360731%	0.772256%	0.801919%
m2_2_7G	N2,N2,7-trimethylguanosine	modifications	0.00612235%	0.00515396%	0.00715678%	0.00948322%	0.00519698%	0.00630295%	0.642073%	0.603024%
8-oxoA	8-hydroxyadenosine	modifications	N/A	N/A	N/A	N/A	N/A	N/A	0.770847%	0.750327%
m7G	7-methylguanosine	modifications	0.683987%	0.555247%	0.680304%	0.733981%	0.568641%	0.560629%	1.91741%	1.67306%
m7s6G	7-methyl-6-thioguanosine	modifications	N/A	N/A	N/A	N/A	N/A	N/A	0.420188%	0.330384%
m6U	6-methyluridine	modifications	N/A	N/A	N/A	N/A	N/A	N/A	2.40918%	1.59029%
m5U	5-methyluridine	modifications	1.12391%	1.05604%	1.03294%	1.26815%	1.11741%	1.10534%	2.36129%	2.0987%
m5C	5-methylcytidine	modifications	0.146404%	0.13439%	0.141885%	0.156445%	0.135416%	0.117378%	1.65656%	1.61088%
m5s2U	5-methyl-2-thiouridine	modifications	N/A	N/A	N/A	N/A	N/A	N/A	0.972997%	0.871413%
mo5U	5-methoxyuridine	modifications	0.107957%	0.124285%	0.182784%	0.175625%	0.120141%	0.110161%	3.35175%	2.6228%
mcm5U	5-methoxycarbonylmethyluridine	modifications	0.00708764%	0.00639896%	0.00638299%	0.00644295%	0.00739197%	0.00817392%	0.0425952%	0.0419556%
mcm5s2U	5-methoxycarbonylmethyl-2-thiouridine	modifications	0.0153456%	0.0153216%	0.0152608%	0.0169466%	0.0140052%	0.0134517%	1.47494%	1.14213%
I5C	5-iodocytidine	modifications	N/A	N/A	N/A	N/A	N/A	N/A	3.42027%	3.69944%
ho5U	5-hydroxyuridine	modifications	N/A	N/A	N/A	N/A	N/A	N/A	1.56134%	1.42596%
hm5U	5-hydroxymethyluridine	modifications	N/A	N/A	N/A	N/A	N/A	N/A	2.30683%	1.98514%
hm5C	5-hydroxymethylcytidine	modifications	0.010771%	0.00971049%	0.0103162%	0.011202%	0.00898547%	0.00780444%	1.56133%	1.51917%
f5C	5-formylcytidine	modifications	N/A	N/A	N/A	N/A	N/A	N/A	2.97897%	2.75617%
f5Cm	5-formyl-2'-O-methylcytidine	modifications	N/A	N/A	N/A	N/A	N/A	N/A	1.24962%	1.28601%
ca5C	5-carboxycytidine	modifications	N/A	N/A	N/A	N/A	N/A	N/A	1.38187%	1.3161%
m5Um	5,2'-O-dimethyluridine	modifications	N/A	N/A	N/A	N/A	N/A	N/A	1.40789%	1.08592%
m5Cm	5,2'-O-dimethylcytidine	modifications	N/A	N/A	N/A	N/A	N/A	N/A	1.38713%	1.38864%
5-dA	5'-deoxyadenosine	modifications	N/A	N/A	N/A	N/A	N/A	N/A	4.3547%	3.98767%
5-dmsA	5'-Deoxy-5'-methylthioadensine	modifications	0.000204864%	0.000273887%	0.00070155%	0.000221633%	0.000129743%	0.00000329505%	0.797809%	0.762264%
s4U	4-thiouridine	modifications	N/A	N/A	N/A	N/A	N/A	N/A	18.8651%	15.1851%
m3U	3-methyluridine	modifications	0.0532939%	0.0728807%	0.0622215%	0.0777907%	0.0644275%	0.0650991%	1.43828%	1.60502%
m3C	3-methylcytidine	modifications	0.0692919%	0.06272%	0.0673038%	0.0736893%	0.064322%	0.0561672%	0.784581%	0.799609%
s2U	2-thiouridine	modifications	N/A	N/A	N/A	N/A	N/A	N/A	1.18313%	1.08402%
s2C	2-thiocytidine	modifications	N/A	N/A	N/A	N/A	N/A	N/A	0.422123%	0.444628%
s2Um	2-thio-2'-O-methyluridine	modifications	N/A	N/A	N/A	N/A	N/A	N/A	1.31326%	0.993352%
Um	2'-O-methyluridine	modifications	1.80249%	1.82067%	1.74163%	1.74853%	1.55962%	1.95074%	3.55169%	3.17967%
Im	2'-O-methylinosine	modifications	N/A	N/A	N/A	N/A	N/A	N/A	1.47404%	1.64006%
Gm	2'-O-methylguanosine	modifications	1.58392%	1.46241%	1.49314%	1.69277%	1.22473%	1.43556%	1.77621%	1.96691%
Cm	2'-O-methylcytidine	modifications	0.760405%	0.696315%	0.703535%	0.692575%	0.62039%	0.775425%	1.69803%	1.8281%
Am	2'-O-methyladenosine	modifications	0.917764%	0.896746%	0.840304%	0.926976%	0.958044%	1.02351%	1.35263%	1.26423%
m1Y	1-methylpseudouridine	modifications	N/A	N/A	N/A	N/A	N/A	N/A	2.46743%	2.27232%
m1I	1-methylinosine	modifications	0.158557%	0.129021%	0.143812%	0.161674%	0.1407%	0.118812%	6.6292%	5.49196%
m1G	1-methylguanosine	modifications	0.121871%	0.0947374%	0.113928%	0.120194%	0.0951505%	0.101941%	0.274894%	0.264448%
m1A	1-methyladenosine	modifications	0.8307%	0.762939%	0.825869%	0.917719%	0.819159%	0.75001%	1.46273%	1.4537%

## Sheet: Table S5
Table S5. List of primers used for RT-qPCR.
Primer name	Sequence
qSlMTA-F	CAAGTCGTAAGCCAGATGAGATG
qSlMTA-R	CTGGATATGCAGCCTTGAACC
qSlMTB1-F	ACCCATGAAGAATCAGCAGC
qSlMTB1-R	TAGAGGCTTCTTGGTTCACG
qSlMTB2-F	ATTCAGGTCCTTGGGCTCCG
qSlMTB2-R	ACATATCGAAAAGCCTATTATCTGA
qSlMTC-F	GCTCGTCAGAAAGTTAGGTATCC
qSlMTC-R	AACAAGTGCTCCAGCCGTAT
qSlFIP37-F	GCTCAACTCAAGCCGCCAT
qSlFIP37-R	GCAGTGTCCTACATTTAGCCATTA
qSlHAKAI-F	AAGAGCCTTGGTACAGTAAATCCT
qSlHAKAI-R	GGTCCTGGCACAATCTAAGCA
qSlVIR-F	GCCTTTCTTGTATTCCCATTCT
qSlVIR-R	CAGTATTAGCCAAAGAGCCATC
qSlALKBH1-F	TTCATTGCGATCTCCATACTCCT
qSlALKBH1-R	GCATTGTGGTTGGTCCTGTTAG
qSlALKBH2-F	TTTACAGTGGATACCAGCCTCAT
qSlALKBH2-R	CATCGCCTCCCTTGTACCTAT
qSlALKBH6-F	TACTGAGTCAGAGCACCACCAC
qSlALKBH6-R	AGGAGGCAAGTCTTGAGCTATAA
qSlALKBH7-F	AAGGGCAAGGAAGCATGTATTT
qSlALKBH7-R	TCCATCCTCAAACCGCATTAG
qSlALKBH8-F	AGGGTGCAGCATTATGGTTAT
qSlALKBH8-R	TTGTCAAGTATTGGCGAAAGA
qSlALKBH9A-F	CTCTGGTCCTTTCTCCTTGC
qSlALKBH9A-R	TGCTGACATCCATCTTACGG
qSlALKBH9B-F	TGAGGAGATAGGGAAGAGTGGA
qSlALKBH9B-R	ATCAGGCAACGGGTCAACAG
qSlALKBH9C-F	GAAAATAGTGGGTCCTGGTGA
qSlALKBH9C-R	AAATCCTCTTAGTAGGCACAGC
qSlYTHDF1-F	TCTGCTAACGAGTGGGAGGAC
qSlYTHDF1-R	CACAGTAGGGACAGGCGAAGTA
qSlYTHDF2-F	GGCACTGGAAGTTGGGTTGAA
qSlYTHDF2-R	TCAAAGCCATAACCAGGAGGGA
qSlYTHDF3A-F	TCTGAGGCTAAAGCAAGTGGAAC
qSlYTHDF3A-R	GAAGTCAACCTGCCCAACCAT
qSlYTHDF3B-F	TGGAGTGGTAGCTTCCCTGTG
qSlYTHDF3B-R	CTCAATGCCTTTCTTGTAGCGTAT
qSlYTHDC-F	ATGGTGGTCGTAATTCTTGGG
qSlYTHDC-R	TCTGGAGGTAACTCCTGACAATCT
qSlCPSF30A-F	CTCTATGGTGAGTGCCGTGAA
qSlCPSF30A-R	TAGTTGTTGGATGCCAGGTGC
qSlCPSF30B-F	AACCTTGGTGGCTCCATAAAC
qSlCPSF30B-R	AGTCCTCCTTCTCCGTCATCC
